# Supplementary material for: Synthesis of a Mechanically Planar Chiral Rotaxane Ligand for Enantioselective Catalysis
Source: Chem. 2020 Apr 9;6(4):994–1006. doi: 10.1016/j.chempr.2020.02.006 (PMC7153771; doi:10.1016/j.chempr.2020.02.006)
Supplement: Data S1. Model_AuPPh3Cl_Full_Reaction.cif [file mmc2.zip]

Archive with 1 entries (1 files):
- Model_AuPPh3Cl_full_reaction.cif
