# Supplementary material for: Synthesis of a Mechanically Planar Chiral Rotaxane Ligand for Enantioselective Catalysis
Source: Chem. 2020 Apr 9;6(4):994–1006. doi: 10.1016/j.chempr.2020.02.006 (PMC7153771; doi:10.1016/j.chempr.2020.02.006)
Supplement: Data S1. Model_AuPPh3Cl_Full_Reaction.cif [file mmc2.zip › Model_AuPPh3Cl_full_reaction.cif]

#######################################################################
#
#                 Cambridge Crystallographic Data Centre
#                                CCDC 
#
#######################################################################
#
# If this CIF has been generated from an entry in the Cambridge 
# Structural Database, then it will include bibliographic, chemical, 
# crystal, experimental, refinement or atomic coordinate data resulting 
# from the CCDC's data processing and validation procedures.
#
#######################################################################

data_S10+8
_cell_length_a                   1
_cell_length_b                   1
_cell_length_c                   1
_cell_angle_alpha                90
_cell_angle_beta                 90
_cell_angle_gamma                90
_cell_volume                     1
loop_
_atom_site_label
_atom_site_type_symbol
_atom_site_fract_x
_atom_site_fract_y
_atom_site_fract_z
C1 C -2.7196 0.2168 0.8987
C2 C -1.8136 -0.8275 0.9594
C3 C -3.9714 0.2416 1.4968
P4 P 2.459 -0.5979 -0.008
Au5 Au 0.1546 -0.7326 0.4641
H8 H -2.1981 -1.7289 1.4294
O23 O -2.3363 1.3602 0.191
C24 C -1.6885 2.3357 0.9054
O25 O -1.5631 2.2667 2.1029
C26 C -4.7516 1.5104 1.5101
H27 H -4.6608 2.0506 0.5663
H28 H -4.3247 2.1552 2.2909
H29 H -5.8021 1.3356 1.7454
C30 C -4.5759 -0.8939 2.2398
H31 H -3.9923 -1.8114 2.2359
H32 H -5.5666 -1.1004 1.8191
H33 H -4.7376 -0.581 3.2791
C34 C -1.1959 3.4344 0.0469
C35 C -0.5264 4.4892 0.6722
C36 C -1.3844 3.4447 -1.3376
C37 C -0.0453 5.5479 -0.084
H38 H -0.3954 4.4615 1.7481
C39 C -0.9034 4.5092 -2.0891
H40 H -1.9086 2.6269 -1.8176
C41 C -0.2346 5.5585 -1.4635
H42 H 0.4737 6.3678 0.4009
H43 H -1.0579 4.5253 -3.1632
H44 H 0.1362 6.3907 -2.0535
C45 C 3.2448 -2.233 -0.1692
C46 C 2.531 -3.2626 -0.7911
C47 C 4.5417 -2.4756 0.2889
C48 C 3.1103 -4.5129 -0.9619
H49 H 1.5178 -3.0852 -1.1414
C50 C 5.1161 -3.731 0.1209
H51 H 5.1027 -1.6891 0.7825
C52 C 4.4035 -4.748 -0.5045
H53 H 2.5503 -5.3065 -1.4457
H54 H 6.1226 -3.9138 0.4826
H55 H 4.8541 -5.7269 -0.6319
C56 C 2.7886 0.2913 -1.5641
C57 C 3.7736 -0.1265 -2.4612
C58 C 2.0418 1.4405 -1.8453
C59 C 4.0101 0.601 -3.6233
H60 H 4.3544 -1.0199 -2.2581
C61 C 2.2865 2.1666 -3.003
H62 H 1.2686 1.7735 -1.1583
C63 C 3.27 1.7463 -3.8939
H64 H 4.775 0.2695 -4.3179
H65 H 1.7035 3.0585 -3.2078
H66 H 3.4576 2.3107 -4.8017
C67 C 3.3725 0.2932 1.2906
C68 C 2.9684 0.1479 2.6214
C69 C 4.4782 1.0925 0.9896
C70 C 3.6685 0.7849 3.6379
H71 H 2.1025 -0.4618 2.8638
C72 C 5.1737 1.7308 2.0104
H73 H 4.7938 1.2229 -0.0404
C74 C 4.7712 1.5766 3.3327
H75 H 3.3481 0.6688 4.668
H76 H 6.0306 2.3517 1.7704
H77 H 5.3147 2.0783 4.1268
C6 C -3.363 -2.5639 -1.2889
C7 C -2.3284 -1.8459 -1.7464
H9 H -2.4085 -0.7986 -2.0192
H10 H -1.3655 -2.3126 -1.9217
H11 H -3.1984 -3.6182 -1.0727
C12 C -4.7287 -2.0917 -1.0407
C13 C -5.1395 -0.774 -1.2938
C14 C -5.6678 -2.9906 -0.5187
C15 C -6.4444 -0.3748 -1.0304
H16 H -4.443 -0.0627 -1.726
C17 C -6.9686 -2.5905 -0.2466
H18 H -5.3691 -4.0175 -0.3276
C19 C -7.3612 -1.2775 -0.4987
H20 H -6.7509 0.643 -1.2515
H21 H -7.6812 -3.3043 0.1539
H22 H -8.3813 -0.9655 -0.2992

#END

data_CisTS1b
_cell_length_a                   1
_cell_length_b                   1
_cell_length_c                   1
_cell_angle_alpha                90
_cell_angle_beta                 90
_cell_angle_gamma                90
_cell_volume                     1
loop_
_atom_site_label
_atom_site_type_symbol
_atom_site_fract_x
_atom_site_fract_y
_atom_site_fract_z
C1 C -2.7503 0.0961 0.8042
C2 C -1.9044 -1.007 0.5777
C3 C -3.885 0.1202 1.5721
P4 P 2.4392 -0.5912 -0.0034
Au5 Au 0.1172 -0.8287 0.2404
H8 H -2.2663 -1.9394 1.0009
O23 O -2.373 1.2892 0.1711
C24 C -1.5609 2.1343 0.8791
O25 O -1.2773 1.93 2.0335
C26 C -4.5714 1.4172 1.8614
H27 H -4.4719 2.1284 1.0408
H28 H -4.1082 1.8687 2.7482
H29 H -5.6289 1.2582 2.0834
C30 C -4.4526 -1.0677 2.2762
H31 H -3.9531 -2.0091 2.056
H32 H -5.5132 -1.1653 2.0219
H33 H -4.4018 -0.8956 3.3583
C34 C -1.094 3.2839 0.0714
C35 C -0.2678 4.2188 0.7
C36 C -1.4456 3.4498 -1.2704
C37 C 0.207 5.3114 -0.0108
H38 H -0.0112 4.072 1.7431
C39 C -0.9686 4.5462 -1.9773
H40 H -2.0915 2.7261 -1.7528
C41 C -0.1434 5.4754 -1.3487
H42 H 0.8471 6.0384 0.4775
H43 H -1.2464 4.6807 -3.0176
H44 H 0.2236 6.3338 -1.9024
C45 C 3.2997 -2.1911 -0.1434
C46 C 2.7029 -3.2078 -0.8965
C47 C 4.538 -2.4204 0.4596
C48 C 3.3409 -4.4309 -1.053
H49 H 1.7349 -3.0413 -1.3614
C50 C 5.1708 -3.6496 0.3058
H51 H 5.0081 -1.6447 1.0544
C52 C 4.5757 -4.653 -0.4501
H53 H 2.8718 -5.214 -1.6396
H54 H 6.131 -3.8221 0.7808
H55 H 5.0715 -5.6112 -0.5664
C56 C 2.8738 0.3603 -1.4966
C57 C 3.9227 -0.0157 -2.3376
C58 C 2.1379 1.5149 -1.7852
C59 C 4.2323 0.7575 -3.4522
H60 H 4.497 -0.9119 -2.1279
C61 C 2.4548 2.2861 -2.895
H62 H 1.3175 1.8172 -1.1401
C63 C 3.5016 1.9068 -3.7308
H64 H 5.0472 0.4586 -4.1033
H65 H 1.8787 3.1811 -3.1063
H66 H 3.746 2.5066 -4.6016
C67 C 3.197 0.2944 1.3943
C68 C 2.6287 0.1724 2.6656
C69 C 4.348 1.0693 1.2251
C70 C 3.2124 0.8065 3.7554
H71 H 1.7236 -0.4121 2.8031
C72 C 4.927 1.7032 2.318
H73 H 4.789 1.1841 0.2401
C74 C 4.3615 1.5708 3.5823
H75 H 2.7639 0.7096 4.7386
H76 H 5.8198 2.3044 2.1805
H77 H 4.8143 2.0694 4.4332
C6 C -3.4611 -2.2484 -1.34
C7 C -2.4031 -1.4645 -1.6705
H9 H -2.5015 -0.4082 -1.8937
H10 H -1.4643 -1.923 -1.9549
H11 H -3.2825 -3.3185 -1.2477
C12 C -4.8195 -1.824 -1.0604
C13 C -5.2326 -0.4831 -1.1445
C14 C -5.7602 -2.7931 -0.6709
C15 C -6.5421 -0.1292 -0.8421
H16 H -4.5385 0.281 -1.4768
C17 C -7.0621 -2.4376 -0.3652
H18 H -5.4547 -3.8339 -0.6109
C19 C -7.455 -1.1006 -0.4453
H20 H -6.853 0.9072 -0.9253
H21 H -7.777 -3.1978 -0.0687
H22 H -8.4779 -0.8219 -0.2136

#END

data_S11
_cell_length_a                   1
_cell_length_b                   1
_cell_length_c                   1
_cell_angle_alpha                90
_cell_angle_beta                 90
_cell_angle_gamma                90
_cell_volume                     1
loop_
_atom_site_label
_atom_site_type_symbol
_atom_site_fract_x
_atom_site_fract_y
_atom_site_fract_z
C1 C -2.572 -0.4036 0.6833
C2 C -1.83 -1.2703 -0.2473
C3 C -3.1439 -0.7251 1.8551
P4 P 2.5738 -0.3306 -0.047
Au5 Au 0.3012 -0.7991 -0.1618
C6 C -3.1959 -2.1933 -1.5052
C7 C -2.2514 -1.1443 -1.7706
H8 H -1.709 -2.2946 0.1126
H9 H -2.6408 -0.1481 -1.9607
H10 H -1.4596 -1.4016 -2.4668
H11 H -2.8242 -3.2067 -1.642
C12 C -4.5485 -2.09 -1.0502
C13 C -5.2078 -0.8583 -0.8743
C14 C -5.2514 -3.2829 -0.7829
C15 C -6.5279 -0.8291 -0.4542
H16 H -4.6884 0.0711 -1.0744
C17 C -6.5701 -3.2476 -0.3709
H18 H -4.7484 -4.2367 -0.914
C19 C -7.2086 -2.0182 -0.2044
H20 H -7.0323 0.1223 -0.3248
H21 H -7.1052 -4.1708 -0.1776
H22 H -8.2442 -1.9887 0.1187
O23 O -2.7045 0.9219 0.2173
C24 C -1.7855 1.8411 0.6153
O25 O -0.8379 1.5568 1.3132
C26 C -3.7893 0.3039 2.7384
H27 H -3.9573 1.2529 2.2295
H28 H -3.1639 0.4937 3.619
H29 H -4.7527 -0.0651 3.1055
C30 C -3.1354 -2.1183 2.4164
H31 H -2.7572 -2.8742 1.7274
H32 H -4.1492 -2.4102 2.7104
H33 H -2.5218 -2.1538 3.3246
C34 C -2.0758 3.2021 0.1073
C35 C -1.2598 4.2454 0.5526
C36 C -3.1228 3.4658 -0.7779
C37 C -1.4856 5.5405 0.1096
H38 H -0.4638 4.0248 1.2552
C39 C -3.3416 4.7626 -1.2233
H40 H -3.7626 2.6586 -1.1138
C41 C -2.5245 5.7986 -0.7811
H42 H -0.8577 6.3516 0.4635
H43 H -4.1529 4.9672 -1.9139
H44 H -2.7013 6.8118 -1.1276
C45 C 3.604 -1.5533 -0.9203
C46 C 3.1363 -2.0979 -2.1204
C47 C 4.8583 -1.9323 -0.4365
C48 C 3.9165 -3.0004 -2.831
H49 H 2.1573 -1.8152 -2.4971
C50 C 5.6338 -2.8413 -1.1484
H51 H 5.2298 -1.5237 0.4972
C52 C 5.1658 -3.3738 -2.3443
H53 H 3.5471 -3.4179 -3.762
H54 H 6.6056 -3.1342 -0.7647
H55 H 5.7727 -4.0841 -2.8962
C56 C 2.9564 1.2896 -0.7864
C57 C 4.0902 1.4917 -1.5758
C58 C 2.0856 2.3565 -0.5372
C59 C 4.3507 2.75 -2.1087
H60 H 4.7684 0.67 -1.7804
C61 C 2.3526 3.6101 -1.0717
H62 H 1.2017 2.206 0.0766
C63 C 3.4838 3.8076 -1.8585
H64 H 5.232 2.901 -2.7235
H65 H 1.6685 4.4308 -0.8809
H66 H 3.6877 4.7866 -2.2802
C67 C 3.1859 -0.2746 1.6664
C68 C 2.6978 -1.205 2.589
C69 C 4.1488 0.6538 2.0681
C70 C 3.1752 -1.2129 3.8928
H71 H 1.9405 -1.923 2.2868
C72 C 4.6205 0.645 3.3764
H73 H 4.5279 1.387 1.3641
C74 C 4.1364 -0.287 4.2874
H75 H 2.792 -1.9377 4.6036
H76 H 5.3665 1.3707 3.6834
H77 H 4.5047 -0.2895 5.3082

#END

data_cis9+AuPPh3
_cell_length_a                   1
_cell_length_b                   1
_cell_length_c                   1
_cell_angle_alpha                90
_cell_angle_beta                 90
_cell_angle_gamma                90
_cell_volume                     1
loop_
_atom_site_label
_atom_site_type_symbol
_atom_site_fract_x
_atom_site_fract_y
_atom_site_fract_z
C1 C -1.8966 -1.0277 0.5335
C2 C -1.7917 -1.7183 -0.7759
C3 C -1.345 -1.3738 1.7033
C6 C -3.0103 -2.2898 -1.4909
C7 C -2.2905 -1.1091 -2.0645
H8 H -0.8929 -2.3168 -0.8654
H9 H -2.8003 -0.1522 -2.0182
H10 H -1.6816 -1.2404 -2.9531
H11 H -2.8161 -3.2428 -1.9796
C12 C -4.3924 -2.1621 -0.9297
C13 C -5.3752 -1.4379 -1.6041
C14 C -4.7318 -2.8091 0.2603
C15 C -6.6689 -1.3551 -1.0986
H16 H -5.127 -0.9422 -2.538
C17 C -6.0215 -2.7238 0.7712
H18 H -3.9772 -3.3848 0.7888
C19 C -6.994 -1.9945 0.0929
H20 H -7.4246 -0.7951 -1.6408
H21 H -6.2704 -3.2316 1.6977
H22 H -8.0033 -1.9338 0.4876
O23 O -2.8318 0.0339 0.5352
C24 C -2.498 1.2742 0.2347
O25 O -1.3367 1.6523 0.0157
C26 C -1.6017 -0.6182 2.9785
H27 H -2.3304 0.1842 2.8645
H28 H -0.6701 -0.1889 3.3664
H29 H -1.9735 -1.3036 3.748
C30 C -0.4574 -2.5787 1.856
H31 H -0.2213 -3.0795 0.9176
H32 H -0.9395 -3.3096 2.5158
H33 H 0.4874 -2.2986 2.3347
C34 C -3.6313 2.2046 0.1875
C35 C -3.3811 3.5603 -0.0519
C36 C -4.941 1.7468 0.3736
C37 C -4.4379 4.4548 -0.1012
H38 H -2.3607 3.897 -0.1951
C39 C -5.9917 2.6504 0.3204
H40 H -5.1303 0.6948 0.5491
C41 C -5.7415 3.9996 0.0849
H42 H -4.249 5.5069 -0.2844
H43 H -7.0086 2.3007 0.4612
H44 H -6.5678 4.7022 0.0454
P4 P 2.748 0.0446 -0.0956
Au5 Au 0.5916 0.7588 0.0035
C45 C 2.8324 -1.7735 -0.1902
C46 C 2.1545 -2.4204 -1.2311
C47 C 3.5317 -2.5292 0.7504
C48 C 2.1815 -3.8045 -1.3273
H49 H 1.6126 -1.8398 -1.9731
C50 C 3.549 -3.9184 0.6536
H51 H 4.0649 -2.0402 1.5583
C52 C 2.8763 -4.5557 -0.381
H53 H 1.6633 -4.2999 -2.1422
H54 H 4.0947 -4.5003 1.389
H55 H 2.8945 -5.6381 -0.4555
C56 C 3.6211 0.6763 -1.5593
C57 C 4.5863 -0.0922 -2.2159
C58 C 3.3512 1.9746 -2.0033
C59 C 5.2745 0.4372 -3.3018
H60 H 4.7977 -1.1048 -1.8881
C61 C 4.0441 2.4991 -3.0863
H62 H 2.5967 2.5752 -1.5031
C63 C 5.0051 1.7305 -3.7362
H64 H 6.0206 -0.1644 -3.8102
H65 H 3.829 3.5063 -3.4272
H66 H 5.5419 2.1393 -4.5861
C67 C 3.7096 0.5513 1.3613
C68 C 3.0586 0.7721 2.5784
C69 C 5.0983 0.6949 1.286
C70 C 3.7877 1.1215 3.7083
H71 H 1.9778 0.6802 2.64
C72 C 5.8227 1.0471 2.4181
H73 H 5.6146 0.5418 0.3441
C74 C 5.1695 1.259 3.6281
H75 H 3.2757 1.296 4.6488
H76 H 6.8996 1.1617 2.3528
H77 H 5.7382 1.5388 4.5089

#END
