# Supplementary material for: Synthesis of a Mechanically Planar Chiral Rotaxane Ligand for Enantioselective Catalysis
Source: Chem. 2020 Apr 9;6(4):994–1006. doi: 10.1016/j.chempr.2020.02.006 (PMC7153771; doi:10.1016/j.chempr.2020.02.006)
Supplement: Data S2. Model_AuPPh3Cl_TS1.cif [file mmc3.zip › Model_AuPPh3Cl_TS1.cif]

#######################################################################
#
#                 Cambridge Crystallographic Data Centre
#                                CCDC 
#
#######################################################################
#
# If this CIF has been generated from an entry in the Cambridge 
# Structural Database, then it will include bibliographic, chemical, 
# crystal, experimental, refinement or atomic coordinate data resulting 
# from the CCDC's data processing and validation procedures.
#
#######################################################################

data_CisTS1a
_cell_length_a                   1
_cell_length_b                   1
_cell_length_c                   1
_cell_angle_alpha                90
_cell_angle_beta                 90
_cell_angle_gamma                90
_cell_volume                     1
loop_
_atom_site_label
_atom_site_type_symbol
_atom_site_fract_x
_atom_site_fract_y
_atom_site_fract_z
C1 C -2.579 -1.0368 1.3458
C2 C -1.4618 -1.8345 0.9478
C3 C -3.5718 -1.38 2.2082
P4 P 2.4382 -0.1258 -0.1706
Au5 Au 0.3351 -1.0274 0.3498
H8 H -1.4004 -2.7743 1.4908
C23 C -4.581 -0.3574 2.6389
H24 H -4.8998 0.2676 1.8022
H25 H -4.1318 0.3053 3.3893
H26 H -5.4552 -0.8281 3.0934
C27 C -3.7082 -2.732 2.8342
H28 H -2.9705 -3.463 2.5045
H29 H -4.709 -3.1313 2.6334
H30 H -3.6292 -2.639 3.9238
O31 O -2.6501 0.2418 0.7787
C32 C -1.959 1.2404 1.4039
O33 O -1.3218 1.0516 2.4122
C34 C -2.0945 2.5417 0.7094
C35 C -1.4339 3.6403 1.2627
C36 C -2.8581 2.6932 -0.4503
C37 C -1.5326 4.8847 0.6575
H38 H -0.8527 3.5001 2.167
C39 C -2.9522 3.9412 -1.0529
H40 H -3.3801 1.8402 -0.868
C41 C -2.2917 5.0355 -0.5
H42 H -1.0221 5.7388 1.0896
H43 H -3.5498 4.0647 -1.9504
H44 H -2.3746 6.0107 -0.9697
C45 C 2.364 1.6112 -0.7119
C46 C 1.203 2.0857 -1.3276
C47 C 3.4487 2.475 -0.5327
C48 C 1.1297 3.4016 -1.7681
H49 H 0.3479 1.4276 -1.4514
C50 C 3.3734 3.7893 -0.9775
H51 H 4.3489 2.1249 -0.0379
C52 C 2.2158 4.2526 -1.5954
H53 H 0.2174 3.7642 -2.2298
H54 H 4.2187 4.4546 -0.835
H55 H 2.1588 5.2816 -1.9356
C56 C 3.2917 -1.0538 -1.4879
C57 C 3.9595 -0.4191 -2.5362
C58 C 3.278 -2.4522 -1.4275
C59 C 4.6073 -1.1746 -3.5091
H60 H 3.9746 0.6635 -2.5988
C61 C 3.932 -3.2015 -2.3958
H62 H 2.7582 -2.9556 -0.6167
C63 C 4.5961 -2.5625 -3.4396
H64 H 5.1224 -0.6739 -4.3223
H65 H 3.9207 -4.2851 -2.339
H66 H 5.1028 -3.1484 -4.1995
C67 C 3.5463 -0.1544 1.2748
C68 C 4.9053 -0.4543 1.1602
C69 C 3.0103 0.162 2.5281
C70 C 5.7195 -0.4326 2.2877
H71 H 5.329 -0.7112 0.1949
C72 C 3.8294 0.1865 3.6492
H73 H 1.9519 0.3888 2.628
C74 C 5.1837 -0.1117 3.5299
H75 H 6.7743 -0.6694 2.1936
H76 H 3.408 0.4322 4.6185
H77 H 5.8213 -0.0981 4.408
C6 C -2.1129 -3.1063 -0.6725
C7 C -2.5004 -2.123 -1.5377
H9 H -1.1375 -3.5626 -0.7925
H10 H -2.8462 -3.6838 -0.1201
H11 H -1.7307 -1.6845 -2.1699
C12 C -3.8173 -1.5448 -1.662
C13 C -4.003 -0.4849 -2.5669
H14 H -3.1602 -0.1409 -3.1597
C15 C -4.9173 -1.9912 -0.9091
H16 H -4.8105 -2.8319 -0.2331
C17 C -5.2426 0.1147 -2.7101
H18 H -5.3765 0.9254 -3.4184
C19 C -6.32 -0.3312 -1.9457
H20 H -7.2931 0.1356 -2.0587
C21 C -6.156 -1.3841 -1.0492
H22 H -7.0017 -1.7397 -0.4701

#===END

data_CisTS1b
_cell_length_a                   1
_cell_length_b                   1
_cell_length_c                   1
_cell_angle_alpha                90
_cell_angle_beta                 90
_cell_angle_gamma                90
_cell_volume                     1
loop_
_atom_site_label
_atom_site_type_symbol
_atom_site_fract_x
_atom_site_fract_y
_atom_site_fract_z
C1 C -2.7503 0.0961 0.8042
C2 C -1.9044 -1.007 0.5777
C3 C -3.885 0.1202 1.5721
P4 P 2.4392 -0.5912 -0.0034
Au5 Au 0.1172 -0.8287 0.2404
H8 H -2.2663 -1.9394 1.0009
O23 O -2.373 1.2892 0.1711
C24 C -1.5609 2.1343 0.8791
O25 O -1.2773 1.93 2.0335
C26 C -4.5714 1.4172 1.8614
H27 H -4.4719 2.1284 1.0408
H28 H -4.1082 1.8687 2.7482
H29 H -5.6289 1.2582 2.0834
C30 C -4.4526 -1.0677 2.2762
H31 H -3.9531 -2.0091 2.056
H32 H -5.5132 -1.1653 2.0219
H33 H -4.4018 -0.8956 3.3583
C34 C -1.094 3.2839 0.0714
C35 C -0.2678 4.2188 0.7
C36 C -1.4456 3.4498 -1.2704
C37 C 0.207 5.3114 -0.0108
H38 H -0.0112 4.072 1.7431
C39 C -0.9686 4.5462 -1.9773
H40 H -2.0915 2.7261 -1.7528
C41 C -0.1434 5.4754 -1.3487
H42 H 0.8471 6.0384 0.4775
H43 H -1.2464 4.6807 -3.0176
H44 H 0.2236 6.3338 -1.9024
C45 C 3.2997 -2.1911 -0.1434
C46 C 2.7029 -3.2078 -0.8965
C47 C 4.538 -2.4204 0.4596
C48 C 3.3409 -4.4309 -1.053
H49 H 1.7349 -3.0413 -1.3614
C50 C 5.1708 -3.6496 0.3058
H51 H 5.0081 -1.6447 1.0544
C52 C 4.5757 -4.653 -0.4501
H53 H 2.8718 -5.214 -1.6396
H54 H 6.131 -3.8221 0.7808
H55 H 5.0715 -5.6112 -0.5664
C56 C 2.8738 0.3603 -1.4966
C57 C 3.9227 -0.0157 -2.3376
C58 C 2.1379 1.5149 -1.7852
C59 C 4.2323 0.7575 -3.4522
H60 H 4.497 -0.9119 -2.1279
C61 C 2.4548 2.2861 -2.895
H62 H 1.3175 1.8172 -1.1401
C63 C 3.5016 1.9068 -3.7308
H64 H 5.0472 0.4586 -4.1033
H65 H 1.8787 3.1811 -3.1063
H66 H 3.746 2.5066 -4.6016
C67 C 3.197 0.2944 1.3943
C68 C 2.6287 0.1724 2.6656
C69 C 4.348 1.0693 1.2251
C70 C 3.2124 0.8065 3.7554
H71 H 1.7236 -0.4121 2.8031
C72 C 4.927 1.7032 2.318
H73 H 4.789 1.1841 0.2401
C74 C 4.3615 1.5708 3.5823
H75 H 2.7639 0.7096 4.7386
H76 H 5.8198 2.3044 2.1805
H77 H 4.8143 2.0694 4.4332
C6 C -3.4611 -2.2484 -1.34
C7 C -2.4031 -1.4645 -1.6705
H9 H -2.5015 -0.4082 -1.8937
H10 H -1.4643 -1.923 -1.9549
H11 H -3.2825 -3.3185 -1.2477
C12 C -4.8195 -1.824 -1.0604
C13 C -5.2326 -0.4831 -1.1445
C14 C -5.7602 -2.7931 -0.6709
C15 C -6.5421 -0.1292 -0.8421
H16 H -4.5385 0.281 -1.4768
C17 C -7.0621 -2.4376 -0.3652
H18 H -5.4547 -3.8339 -0.6109
C19 C -7.455 -1.1006 -0.4453
H20 H -6.853 0.9072 -0.9253
H21 H -7.777 -3.1978 -0.0687
H22 H -8.4779 -0.8219 -0.2136

#===END

data_TransTS1c
_cell_length_a                   1
_cell_length_b                   1
_cell_length_c                   1
_cell_angle_alpha                90
_cell_angle_beta                 90
_cell_angle_gamma                90
_cell_volume                     1
loop_
_atom_site_label
_atom_site_type_symbol
_atom_site_fract_x
_atom_site_fract_y
_atom_site_fract_z
Au1 Au -0.1587 0.4445 0.2436
P2 P -0.8839 -1.7864 0.1386
C3 C 0.3946 2.4101 0.4366
C4 C 0.287 -2.89 -0.7103
C5 C -1.1906 -2.5004 1.784
C6 C -2.4548 -1.9139 -0.7841
C7 C 1.7205 2.8974 0.514
H8 H -0.3404 3.0585 0.9033
C9 C 1.6572 -2.6516 -0.5674
C10 C -0.1483 -3.9765 -1.474
C11 C -1.6212 -1.661 2.8163
C12 C -1.0304 -3.8667 2.0285
C13 C -2.5082 -1.3918 -2.0822
C14 C -3.5995 -2.4839 -0.2278
C15 C 2.1341 4.0113 1.1861
O16 O 2.7059 2.1378 -0.1273
C17 C 2.5801 -3.4925 -1.1763
H18 H 2.0061 -1.807 0.0196
C19 C 0.7791 -4.815 -2.0819
H20 H -1.2093 -4.1652 -1.6015
C21 C -1.8977 -2.184 4.0733
H22 H -1.7363 -0.5956 2.6375
C23 C -1.3035 -4.3844 3.2892
H24 H -0.6849 -4.5264 1.2396
C25 C -3.6883 -1.4433 -2.8112
H26 H -1.6191 -0.9543 -2.5296
C27 C -4.7836 -2.5279 -0.9596
H28 H -3.5728 -2.894 0.7757
C29 C 1.2146 5.0008 1.8229
C30 C 3.5975 4.2727 1.3634
C31 C 3.2629 1.1122 0.5857
C32 C 2.1412 -4.5738 -1.9338
H33 H 3.6407 -3.2927 -1.0648
H34 H 0.4359 -5.6561 -2.6752
C35 C -1.7379 -3.5455 4.3102
H36 H -2.2293 -1.5265 4.8701
H37 H -1.1727 -5.4454 3.4743
C38 C -4.8304 -2.0092 -2.2475
H39 H -3.7186 -1.0442 -3.8199
H40 H -5.6695 -2.9737 -0.5191
H41 H 1.4515 6.0034 1.4489
H42 H 1.4002 5.0257 2.9034
H43 H 0.1545 4.8098 1.6632
H44 H 4.1551 4.0662 0.4471
H45 H 3.99 3.6003 2.1371
H46 H 3.7864 5.2989 1.6831
C47 C 4.2655 0.3541 -0.1959
O48 O 2.9513 0.8839 1.7293
H49 H 2.8616 -5.228 -2.4141
H50 H -1.9468 -3.9527 5.2941
H51 H -5.7535 -2.0488 -2.8166
C52 C 4.5427 0.6383 -1.5349
C53 C 4.9502 -0.672 0.4601
C54 C 5.4977 -0.1071 -2.2133
H55 H 4.014 1.4398 -2.0369
C56 C 5.9068 -1.4112 -0.2215
H57 H 4.7255 -0.8687 1.5026
C58 C 6.1794 -1.1291 -1.5583
H59 H 5.7152 0.1119 -3.2533
H60 H 6.447 -2.201 0.2903
H61 H 6.9308 -1.7042 -2.0902
C62 C -0.9874 3.854 -1.3206
C63 C -0.1277 2.9436 -1.837
C64 C -2.4001 3.6586 -1.0144
H65 H -0.5939 4.841 -1.0816
H66 H -0.4579 1.9744 -2.1903
H67 H 0.8888 3.2199 -2.0902
C68 C -3.1163 4.7172 -0.4399
C69 C -3.0682 2.4486 -1.2582
C70 C -4.4592 4.5758 -0.1181
H71 H -2.6132 5.6623 -0.2538
C72 C -4.4077 2.3066 -0.9333
H73 H -2.5437 1.6131 -1.7084
C74 C -5.1065 3.3693 -0.3626
H75 H -5.0011 5.4069 0.3209
H76 H -4.9091 1.3643 -1.1302
H77 H -6.1565 3.2566 -0.1129

#===END

data_TransTS1d
_cell_length_a                   1
_cell_length_b                   1
_cell_length_c                   1
_cell_angle_alpha                90
_cell_angle_beta                 90
_cell_angle_gamma                90
_cell_volume                     1
loop_
_atom_site_label
_atom_site_type_symbol
_atom_site_fract_x
_atom_site_fract_y
_atom_site_fract_z
C1 C 3.1258 -1.1207 -1.3855
C2 C 1.8507 -1.7721 -1.3759
C3 C 4.1225 -1.2896 -2.2918
P4 P -1.8628 0.393 -0.3992
Au5 Au 0.1105 -0.801 -0.8419
H8 H 1.7496 -2.5072 -2.1704
C23 C 4.1008 -2.314 -3.3828
H24 H 4.1203 -1.8119 -4.3573
H25 H 3.2394 -2.9809 -3.366
H26 H 5.0114 -2.921 -3.3306
C27 C 5.3166 -0.3829 -2.2865
H28 H 5.5825 -0.0622 -1.2781
H29 H 5.0886 0.5181 -2.8699
H30 H 6.1795 -0.8653 -2.7512
O31 O 3.3378 -0.1966 -0.3514
C32 C 2.9383 1.0917 -0.5651
O33 O 2.4687 1.4565 -1.6149
C34 C 3.1423 1.9513 0.6249
C35 C 2.688 3.27 0.5538
C36 C 3.7649 1.4875 1.7864
C37 C 2.8428 4.1157 1.6438
H38 H 2.2211 3.6139 -0.3626
C39 C 3.9219 2.3385 2.8724
H40 H 4.1354 0.47 1.8295
C41 C 3.459 3.6501 2.8027
H42 H 2.492 5.1408 1.5873
H43 H 4.4133 1.9826 3.7719
H44 H 3.5881 4.3144 3.6514
C45 C -1.8987 1.0643 1.2981
C46 C -0.7716 1.7543 1.7568
C47 C -3.0052 0.922 2.1359
C48 C -0.7565 2.3024 3.0322
H49 H 0.0973 1.8704 1.1155
C50 C -2.9831 1.4656 3.4174
H51 H -3.8854 0.3892 1.7924
C52 C -1.8629 2.156 3.8657
H53 H 0.1216 2.8421 3.3724
H54 H -3.8486 1.3539 4.0627
H55 H -1.8525 2.584 4.8631
C56 C -2.0652 1.8322 -1.4951
C57 C -2.7766 2.9636 -1.0842
C58 C -1.5205 1.7909 -2.7815
C59 C -2.9485 4.0326 -1.9553
H60 H -3.1906 3.0141 -0.0821
C61 C -1.6967 2.8615 -3.6497
H62 H -0.9485 0.9249 -3.1015
C63 C -2.411 3.9813 -3.2377
H64 H -3.5006 4.9084 -1.6303
H65 H -1.2677 2.8236 -4.6455
H66 H -2.544 4.819 -3.9147
C67 C -3.3645 -0.6234 -0.5827
C68 C -4.5422 -0.1134 -1.1328
C69 C -3.3287 -1.9516 -0.1444
C70 C -5.6694 -0.9214 -1.2384
H71 H -4.5812 0.9111 -1.4868
C72 C -4.4586 -2.7525 -0.2462
H73 H -2.4142 -2.3574 0.2789
C74 C -5.6298 -2.2384 -0.7951
H75 H -6.5794 -0.5195 -1.6716
H76 H -4.424 -3.7823 0.0947
H77 H -6.5101 -2.867 -0.8819
C6 C 2.1855 -3.5876 -0.1593
C7 C 2.1849 -2.8741 1.0008
H9 H 1.3243 -4.1764 -0.459
H10 H 3.1209 -3.8114 -0.6568
H11 H 3.0937 -2.3355 1.2595
C12 C 1.0745 -2.7095 1.9232
C13 C -0.0282 -3.578 1.9296
H14 H -0.0549 -4.4267 1.2542
C15 C 1.1138 -1.6546 2.8455
H16 H 1.9675 -0.9829 2.8516
C17 C 0.0634 -1.4479 3.7278
H18 H 0.0935 -0.6155 4.422
C19 C -1.0691 -3.3793 2.8223
C20 C -1.0292 -2.3091 3.7158
H21 H -1.9097 -4.0653 2.8344
H22 H -1.8469 -2.1554 4.4123

#END
