# Supplementary material for: Synthesis of a Mechanically Planar Chiral Rotaxane Ligand for Enantioselective Catalysis
Source: Chem. 2020 Apr 9;6(4):994–1006. doi: 10.1016/j.chempr.2020.02.006 (PMC7153771; doi:10.1016/j.chempr.2020.02.006)
Supplement: Data S3. Model_Rmp_Confs_I.cif [file mmc4.zip › Model_Rmp_confs_I.cif]

#######################################################################
#
#                 Cambridge Crystallographic Data Centre
#                                CCDC 
#
#######################################################################
#
# If this CIF has been generated from an entry in the Cambridge 
# Structural Database, then it will include bibliographic, chemical, 
# crystal, experimental, refinement or atomic coordinate data resulting 
# from the CCDC's data processing and validation procedures.
#
#######################################################################

data_RmpReIa
_cell_length_a                   1
_cell_length_b                   1
_cell_length_c                   1
_cell_angle_alpha                90
_cell_angle_beta                 90
_cell_angle_gamma                90
_cell_volume                     1
loop_
_atom_site_label
_atom_site_type_symbol
_atom_site_fract_x
_atom_site_fract_y
_atom_site_fract_z
N1 N 0.9247 3.2883 2.6085
N2 N 2.3236 4.5091 0.6221
C3 C -1.9205 -0.5192 3.165
H4 H -2.9432 -0.8504 3.2827
C5 C -0.9539 -1.4305 2.7265
O6 O 1.853 -1.4736 -4.1213
O7 O -1.4044 -2.715 2.4506
C8 C 0.1073 2.6569 3.4878
C9 C 1.2611 4.5882 2.7979
C10 C 0.7681 5.3109 3.8807
H11 H 1.0162 6.354 4.0136
C12 C 2.7384 6.4518 1.9551
H13 H 2.6254 6.9942 2.8829
C14 C 2.1406 5.21 1.7716
C15 C -0.0732 4.6767 4.7899
H16 H -0.4611 5.2195 5.6432
C17 C -0.4032 3.3438 4.5961
H18 H -1.0329 2.8198 5.3025
C19 C 0.372 -1.018 2.6063
H20 H 1.151 -1.7092 2.3186
C21 C 3.0517 5.0265 -0.3937
C22 C 0.3673 -4.1631 -0.6484
H23 H 1.3945 -4.0245 -0.2813
H24 H 0.1522 -5.2351 -0.5491
C25 C 4.5591 0.9161 -3.3261
H26 H 5.5091 0.9401 -2.8004
C27 C -1.5715 0.7993 3.4198
C28 C 3.8912 -0.2965 -3.472
H29 H 4.2895 -1.2024 -3.0314
C30 C -0.2484 1.2395 3.2554
C31 C 0.7171 0.3031 2.8831
H32 H 1.757 0.5954 2.8238
C33 C 3.5061 6.9912 0.9257
H34 H 3.979 7.9578 1.0487
C35 C -0.5633 -3.6523 1.7064
H36 H 0.4565 -3.6431 2.1047
H37 H -0.997 -4.6284 1.9259
C38 C 0.2941 -3.756 -2.131
H39 H 0.346 -2.664 -2.2127
H40 H -0.6873 -4.0402 -2.5351
C41 C 2.6677 -0.3263 -4.1405
C42 C 3.1652 4.2565 -1.6865
H43 H 2.6927 4.8542 -2.479
H44 H 2.5884 3.3331 -1.5971
C45 C 3.6512 6.2833 -0.2577
H46 H 4.2246 6.6947 -1.0784
C47 C 4.0264 2.1103 -3.8292
C48 C -0.5954 -3.3381 0.2142
H49 H -1.6215 -3.4735 -0.1473
C50 C 4.7211 3.4288 -3.57
H51 H 5.7851 3.3354 -3.8152
H52 H 4.3157 4.1945 -4.2419
C53 C 2.1606 0.83 -4.7251
H54 H 1.2272 0.7833 -5.2728
C55 C 2.8346 2.0404 -4.5586
H56 H 2.4273 2.9421 -5.0048
C57 C 1.3966 -4.3767 -3.0012
H58 H 1.2581 -5.465 -3.0094
H59 H 2.3764 -4.1961 -2.5392
C60 C 2.3854 -2.7066 -4.7223
H61 H 2.4947 -2.5334 -5.7978
H62 H 3.3718 -2.9144 -4.2957
C63 C 4.6099 3.9336 -2.1138
H64 H 5.2335 4.8299 -2.0194
H65 H 5.0306 3.1878 -1.4284
C66 C 1.4324 -3.8617 -4.4556
H67 H 1.751 -4.6764 -5.1164
H68 H 0.426 -3.5778 -4.7869
H117 H -2.3457 1.4984 3.7163
H188 H -0.3606 -2.2753 0.083
O69 O 4.9923 -4.0372 0.3576
N70 N 2.1103 0.8845 0.1085
O71 O 4.3525 -2.9378 -1.5218
C72 C 1.5591 0.0142 -0.7986
C73 C 4.4894 -1.7075 0.5907
N74 N 3.2872 -0.9161 0.1851
C75 C 7.0711 -1.542 0.3223
N76 N 3.1583 0.3297 0.7033
C77 C 5.7365 -0.8455 0.1859
H78 H 5.7069 0.0737 0.7687
H79 H 5.5805 -0.5615 -0.8586
C80 C 9.5619 -2.8205 0.5279
H81 H 10.5268 -3.3073 0.6067
C82 C 8.899 -2.7733 -0.6979
H83 H 9.3501 -3.2188 -1.5771
C84 C 7.6626 -2.1384 -0.7982
H85 H 7.1569 -2.0945 -1.758
C86 C 7.7514 -1.5852 1.5451
H87 H 7.324 -1.1093 2.4216
C88 C 2.3165 -1.1409 -0.7442
H89 H 2.2782 -2.0181 -1.3579
C90 C 8.9858 -2.2232 1.6482
H91 H 9.5026 -2.2446 2.6005
C92 C 4.5694 -2.9592 -0.3026
C93 C 4.1839 -6.2077 -0.42
H94 H 3.3486 -5.7592 -0.9627
H95 H 4.4526 -7.1403 -0.924
H96 H 3.8624 -6.4506 0.5964
C97 C 5.3863 -5.2835 -0.3878
H98 H 5.6588 -4.9576 -1.3939
C99 C 6.5771 -5.8345 0.3679
H100 H 6.2969 -6.0948 1.3919
H101 H 6.94 -6.7386 -0.1292
H102 H 7.3908 -5.1074 0.3999
C103 C 4.4391 -2.1417 2.0764
H104 H 5.3889 -2.656 2.2485
H105 H 3.6814 -2.9272 2.151
C106 C 4.1987 -1.1667 3.2179
C107 C 3.8016 0.3823 5.5451
C108 C 3.3499 -1.5984 4.2461
C109 C 4.8577 0.0579 3.3909
C110 C 4.6554 0.8257 4.5362
C111 C 3.1511 -0.8392 5.3971
H112 H 2.8467 -2.5557 4.1525
H113 H 5.5365 0.4337 2.6392
H114 H 5.183 1.7665 4.6464
H115 H 2.4944 -1.207 6.177
H116 H 3.6596 0.9746 6.4414
Cu118 Cu 1.6751 2.6061 0.8036
C119 C 0.565 0.3893 -1.8403
H120 H 0.9486 1.2521 -2.391
H121 H 0.5307 -0.4301 -2.5585
C122 C -5.3492 -1.1394 1.1598
C123 C -4.0976 -1.657 0.7734
C124 C -6.0588 -1.4554 2.2885
P125 P -1.2425 0.8213 -1.4773
Au126 Au -2.7186 -0.5891 -0.3187
H129 H -3.7237 -2.4453 1.4202
O144 O -5.9126 -0.2009 0.2834
C145 C -5.6326 1.1168 0.5284
O146 O -5.0344 1.4704 1.5145
C147 C -7.2911 -0.6863 2.6448
H148 H -7.8327 -0.3439 1.7619
H149 H -6.9966 0.2039 3.2159
H150 H -7.9552 -1.282 3.2747
C151 C -5.626 -2.4619 3.3041
H152 H -4.7306 -3.0196 3.0394
H153 H -6.4416 -3.1701 3.4809
H154 H -5.4423 -1.9479 4.2552
C155 C -6.1381 2.0137 -0.5353
C156 C -5.9191 3.3848 -0.3792
C157 C -6.8086 1.5354 -1.6641
C158 C -6.364 4.2718 -1.3488
H159 H -5.4012 3.7339 0.5074
C160 C -7.2525 2.4276 -2.6314
H161 H -6.9818 0.4723 -1.778
C162 C -7.031 3.7938 -2.474
H163 H -6.1953 5.3364 -1.2272
H164 H -7.7797 2.0587 -3.5052
H165 H -7.3845 4.4887 -3.2289
C166 C -1.931 0.9876 -3.2154
C167 C -2.9768 1.892 -3.4299
C168 C -1.5026 0.1636 -4.2608
C169 C -3.5779 1.9822 -4.6831
H170 H -3.3289 2.5273 -2.6249
C171 C -2.1066 0.2637 -5.5151
H172 H -0.7014 -0.5549 -4.1309
C173 C -3.1418 1.1709 -5.7293
H174 H -4.3888 2.6844 -4.8368
H175 H -1.7653 -0.3721 -6.3239
H176 H -3.6077 1.243 -6.7049
C177 C -1.2644 2.5715 -0.8428
C178 C -0.66 3.5949 -1.5839
C179 C -1.9683 2.8804 0.3236
C180 C -0.7585 4.916 -1.1568
H181 H -0.141 3.3705 -2.5101
C182 C -2.0609 4.2066 0.7494
H183 H -2.4596 2.0986 0.8915
C184 C -1.4586 5.2229 0.0116
H185 H -0.303 5.7072 -1.7412
H186 H -2.6154 4.4404 1.651
H187 H -1.5457 6.254 0.3346
C127 C -5.0078 -4.0605 -0.2327
C128 C -4.7333 -2.9961 -1.0312
H130 H -5.4896 -2.2805 -1.3345
H131 H -3.8067 -2.9709 -1.5898
H132 H -4.2138 -4.7894 -0.0803
C133 C -6.2399 -4.3314 0.4818
C134 C -7.3742 -3.5058 0.3865
C135 C -6.2977 -5.4579 1.3211
C136 C -8.5214 -3.7998 1.113
H137 H -7.372 -2.6517 -0.2816
C138 C -7.44 -5.7446 2.0474
H139 H -5.4309 -6.1074 1.3959
C140 C -8.5552 -4.9106 1.9481
H141 H -9.3961 -3.1635 1.0184
H142 H -7.4702 -6.6189 2.6886
H143 H -9.4539 -5.1397 2.511

#===END

data_RmpReIb
_cell_length_a                   1
_cell_length_b                   1
_cell_length_c                   1
_cell_angle_alpha                90
_cell_angle_beta                 90
_cell_angle_gamma                90
_cell_volume                     1
loop_
_atom_site_label
_atom_site_type_symbol
_atom_site_fract_x
_atom_site_fract_y
_atom_site_fract_z
N1 N 1.3131 2.0451 2.2036
N2 N 1.2876 -0.4968 3.1549
C3 C 0.4909 4.0841 -1.9838
H4 H 0.9561 4.4925 -2.8725
C5 C -0.834 3.632 -2.0717
O6 O -3.6622 -3.2462 -2.0754
O7 O -1.4243 3.6929 -3.3096
C8 C 1.296 3.2811 1.6389
C9 C 1.9511 1.8273 3.3804
C10 C 2.5676 2.8768 4.0601
H11 H 3.0393 2.72 5.0196
C12 C 2.6717 0.0549 5.0245
H13 H 3.2152 0.7827 5.6097
C14 C 1.9722 0.4238 3.8819
C15 C 2.5598 4.1493 3.4952
H16 H 3.0244 4.9776 4.0167
C17 C 1.9393 4.352 2.2692
H18 H 1.9005 5.3346 1.8174
C19 C -1.4741 3.1604 -0.924
H20 H -2.5082 2.8504 -0.9587
C21 C 1.2804 -1.7988 3.5175
C22 C -4.1116 0.9658 -3.7936
H23 H -4.6783 1.1859 -2.8808
H24 H -4.6763 1.4053 -4.6266
C25 C -3.0153 -3.8736 1.506
H26 H -3.4099 -3.5733 2.4706
C27 C 1.1785 4.0024 -0.7789
C28 C -3.7014 -3.5086 0.3517
H29 H -4.6095 -2.9231 0.4272
C30 C 0.5662 3.4613 0.3634
C31 C -0.7746 3.0842 0.2746
H32 H -1.2836 2.7185 1.1568
C33 C 2.6742 -1.2818 5.4136
H34 H 3.2184 -1.5904 6.2979
C35 C -2.7717 3.1433 -3.5242
H36 H -3.4344 3.4501 -2.7107
H37 H -3.0998 3.6295 -4.4432
C38 C -4.0095 -0.5581 -3.9928
H39 H -3.2593 -0.9706 -3.3088
H40 H -3.6339 -0.7691 -5.0027
C41 C -3.1859 -3.8482 -0.8994
C42 C 0.5392 -2.8057 2.6666
H43 H 1.2831 -3.4723 2.2069
H44 H 0.0411 -2.2721 1.8529
C45 C 1.9798 -2.2113 4.6567
H46 H 1.9793 -3.2563 4.9382
C47 C -1.8147 -4.5946 1.4357
C48 C -2.7291 1.6262 -3.6794
H49 H -2.125 1.3839 -4.5578
C50 C -1.0148 -4.8934 2.6861
H51 H -1.635 -5.4675 3.385
H52 H -0.1684 -5.5411 2.4268
C53 C -2.0587 -4.6582 -0.9865
H54 H -1.688 -4.9462 -1.963
C55 C -1.3821 -5.0256 0.1771
H56 H -0.4919 -5.6412 0.1002
C57 C -5.3399 -1.3013 -3.7927
H58 H -6.0516 -0.9449 -4.5473
H59 H -5.7789 -1.0232 -2.8229
C60 C -5.0055 -3.5739 -2.5704
H61 H -5.063 -4.6574 -2.717
H62 H -5.7489 -3.2855 -1.8169
C63 C -0.4876 -3.6547 3.4453
H64 H -0.0348 -4.0125 4.3771
H65 H -1.329 -3.0173 3.7368
C66 C -5.2454 -2.8392 -3.881
H67 H -6.1851 -3.2356 -4.2837
H68 H -4.4617 -3.1259 -4.5919
H117 H 2.2079 4.3449 -0.7308
H188 H -2.2115 1.1983 -2.8134
O69 O -5.3799 3.0963 1.264
N70 N -1.3646 0.0341 0.7395
O71 O -4.5852 2.4336 -0.7622
C72 C -1.746 -0.6566 -0.3794
C73 C -4.8393 0.767 0.9853
N74 N -3.4982 0.2437 0.5816
C75 C -7.3204 0.5609 0.2559
N76 N -2.4192 0.5923 1.3216
C77 C -5.9405 -0.0723 0.2796
H78 H -5.9656 -1.0572 0.7518
H79 H -5.6406 -0.2125 -0.7597
C80 C -9.881 1.7094 0.0987
H81 H -10.8707 2.1464 0.0381
C82 C -9.0317 1.7397 -1.0054
H83 H -9.3591 2.199 -1.931
C84 C -7.7629 1.1707 -0.925
H85 H -7.1091 1.1945 -1.791
C86 C -8.1878 0.527 1.3544
H87 H -7.8893 0.0451 2.2776
C88 C -3.117 -0.5122 -0.4816
H89 H -3.7824 -0.945 -1.2026
C90 C -9.4557 1.1001 1.2777
H91 H -10.1151 1.0608 2.1369
C92 C -4.9151 2.1907 0.4045
C93 C -5.419 5.3292 2.1153
H94 H -4.4556 5.1522 2.5989
H95 H -5.5015 6.3962 1.8912
H96 H -6.2152 5.0622 2.8146
C97 C -5.544 4.5289 0.8363
H98 H -4.7189 4.7329 0.1493
C99 C -6.8807 4.6715 0.1345
H100 H -7.6946 4.3561 0.7921
H101 H -7.0406 5.7192 -0.1358
H102 H -6.916 4.0731 -0.7772
C103 C -4.9633 0.7939 2.527
H104 H -5.9631 1.1806 2.7343
H105 H -4.274 1.5516 2.9
C106 C -4.73 -0.4883 3.3028
C107 C -4.3422 -2.7109 4.9957
C108 C -3.5945 -0.5867 4.1181
C109 C -5.6667 -1.5301 3.3532
C110 C -5.4725 -2.6336 4.1843
C111 C -3.404 -1.68 4.9607
H112 H -2.8687 0.2186 4.1075
H113 H -6.5809 -1.4758 2.7751
H114 H -6.22 -3.4179 4.2175
H115 H -2.5348 -1.7145 5.6085
H116 H -4.2072 -3.5537 5.6638
Cu118 Cu 0.3046 0.3542 1.606
C119 C -0.8681 -1.5844 -1.145
H120 H -0.6221 -2.429 -0.4991
H121 H -1.4398 -1.9993 -1.9775
C122 C 5.0758 0.7845 0.6067
C123 C 4.0053 1.369 -0.0996
C124 C 5.8362 1.3714 1.5839
P125 P 0.7907 -1.0319 -1.8886
Au126 Au 2.4016 0.2966 -0.8161
H129 H 3.848 2.4194 0.122
O144 O 5.3791 -0.5396 0.2592
C145 C 4.7621 -1.5238 0.984
O146 O 4.0857 -1.2762 1.9518
C147 C 6.8212 0.5582 2.3617
H148 H 7.2604 -0.241 1.7636
H149 H 6.2996 0.091 3.2073
H150 H 7.6145 1.1908 2.7688
C151 C 5.6753 2.7824 2.0451
H152 H 4.959 3.3703 1.4732
H153 H 6.6473 3.2863 2.0124
H154 H 5.3571 2.7775 3.0945
C155 C 5.0216 -2.8772 0.4432
C156 C 4.4499 -3.96 1.1162
C157 C 5.8004 -3.0925 -0.6965
C158 C 4.653 -5.2507 0.6495
H159 H 3.8526 -3.7702 2.0003
C160 C 6.0019 -4.387 -1.1588
H161 H 6.248 -2.2513 -1.2121
C162 C 5.4291 -5.4643 -0.4868
H163 H 4.2104 -6.0915 1.1727
H164 H 6.6122 -4.5566 -2.0395
H165 H 5.5922 -6.4741 -0.8478
C166 C 0.3953 -0.3177 -3.5651
C167 C -0.2897 -1.0845 -4.5152
C168 C 0.8576 0.9546 -3.907
C169 C -0.48 -0.5904 -5.8028
H170 H -0.6503 -2.0775 -4.2691
C171 C 0.6562 1.4516 -5.195
H172 H 1.3618 1.5664 -3.1673
C173 C 0.0002 0.6749 -6.1465
H174 H -0.9971 -1.1939 -6.5396
H175 H 1.0043 2.4453 -5.4489
H176 H -0.1444 1.0542 -7.1512
C177 C 1.5519 -2.6913 -2.3214
C178 C 1.5241 -3.7457 -1.4056
C179 C 2.1847 -2.8699 -3.5555
C180 C 2.075 -4.9799 -1.743
H181 H 1.0728 -3.6233 -0.4285
C182 C 2.7464 -4.1024 -3.8832
H183 H 2.2293 -2.0605 -4.2731
C184 C 2.681 -5.1634 -2.9837
H185 H 2.0384 -5.7961 -1.0314
H186 H 3.2255 -4.2328 -4.8464
H187 H 3.1046 -6.1257 -3.2454
C127 C 5.5208 2.8334 -1.8818
C128 C 4.9824 1.6285 -2.206
H130 H 5.5263 0.6965 -2.1012
H131 H 4.0848 1.5884 -2.8089
H132 H 4.9446 3.7224 -2.1322
C133 C 6.7762 3.083 -1.2009
C134 C 7.6543 2.0541 -0.8202
C135 C 7.1222 4.41 -0.8921
C136 C 8.8348 2.3482 -0.1484
H137 H 7.4326 1.0246 -1.0789
C138 C 8.2942 4.7 -0.2178
H139 H 6.4546 5.2143 -1.1894
C140 C 9.1522 3.6662 0.1618
H141 H 9.5118 1.5464 0.1268
H142 H 8.5484 5.7292 0.0117
H143 H 10.0767 3.8929 0.6837

#===END

data_RmpSiIa
_cell_length_a                   1
_cell_length_b                   1
_cell_length_c                   1
_cell_angle_alpha                90
_cell_angle_beta                 90
_cell_angle_gamma                90
_cell_volume                     1
loop_
_atom_site_label
_atom_site_type_symbol
_atom_site_fract_x
_atom_site_fract_y
_atom_site_fract_z
C1 C -5.3654 -1.2317 0.5429
C2 C -4.2566 -0.6045 1.1443
C3 C -6.092 -2.2802 1.0423
P4 P -1.0353 1.4563 -1.0264
Au5 Au -2.7218 0.2524 0.0759
H8 H -4.0337 -0.962 2.1451
O23 O -5.7505 -0.7142 -0.7022
C24 C -5.2006 -1.3003 -1.8112
O25 O -4.5147 -2.29 -1.737
C26 C -7.1306 -2.9484 0.1983
H27 H -7.6162 -2.2523 -0.4854
H28 H -6.644 -3.7225 -0.4091
H29 H -7.8833 -3.4371 0.8203
C30 C -5.8438 -2.9225 2.368
H31 H -5.0892 -2.4315 2.9782
H32 H -6.7822 -2.9601 2.9322
H33 H -5.5317 -3.9617 2.2043
C34 C -5.5442 -0.5874 -3.0622
C35 C -5.0446 -1.1095 -4.2582
C36 C -6.3296 0.5682 -3.0764
C37 C -5.3273 -0.4774 -5.4601
H38 H -4.4412 -2.0096 -4.2248
C39 C -6.6101 1.1962 -4.282
H40 H -6.7195 0.9667 -2.1473
C41 C -6.1102 0.6741 -5.4726
H42 H -4.9422 -0.8836 -6.3898
H43 H -7.2267 2.0892 -4.2953
H44 H -6.3364 1.1643 -6.4145
C45 C -0.6299 3.066 -0.1821
C46 C -1.126 3.3256 1.0972
C47 C 0.0801 4.0614 -0.8651
C48 C -0.9211 4.573 1.6878
H49 H -1.6715 2.5552 1.6296
C50 C 0.2813 5.3056 -0.2736
H51 H 0.442 3.8838 -1.8722
C52 C -0.2227 5.5641 1.0022
H53 H -1.3161 4.7722 2.6774
H54 H 0.8158 6.0786 -0.8134
H55 H -0.0814 6.5398 1.4526
C56 C -1.7279 2.0082 -2.6802
C57 C -2.4465 3.2062 -2.7553
C58 C -1.6205 1.1947 -3.8114
C59 C -3.0334 3.5961 -3.957
H60 H -2.5478 3.8431 -1.8847
C61 C -2.2082 1.5931 -5.012
H62 H -1.0757 0.2581 -3.7953
C63 C -2.9122 2.7923 -5.0887
H64 H -3.5831 4.5286 -4.0069
H65 H -2.1133 0.9582 -5.8851
H66 H -3.3669 3.0974 -6.0236
O136 O 4.0245 -3.8277 2.5003
N137 N 2.3674 0.653 0.2858
O138 O 1.9951 -3.5162 1.5165
C139 C 1.5663 0.0137 -0.6298
C140 C 3.9539 -2.5379 0.4755
N141 N 3.081 -1.372 0.1521
C142 C 4.5473 -4.8724 -0.4721
N143 N 3.2798 -0.1838 0.7686
C144 C 4.0184 -3.4806 -0.767
H145 H 4.606 -2.9794 -1.5386
H146 H 3.0048 -3.6019 -1.154
C147 C 5.442 -7.4797 0.0734
H148 H 5.7887 -8.4861 0.2763
C149 C 4.0763 -7.2017 0.038
H150 H 3.3557 -7.9929 0.2101
C151 C 3.635 -5.909 -0.2345
H152 H 2.5698 -5.7016 -0.2669
C153 C 5.9149 -5.1661 -0.4418
H154 H 6.6478 -4.3922 -0.6353
C155 C 2.0202 -1.2889 -0.6904
H156 H 1.6607 -2.1132 -1.2691
C157 C 6.3589 -6.4589 -0.1695
H158 H 7.4219 -6.6693 -0.1555
C159 C 3.217 -3.328 1.568
C160 C 2.9871 -3.9453 4.71
H161 H 2.1772 -3.2744 4.4132
H162 H 2.6083 -4.6086 5.4928
H163 H 3.805 -3.3541 5.1304
C164 C 3.4797 -4.7715 3.5365
H165 H 2.6532 -5.2988 3.0544
C166 C 4.6274 -5.7044 3.858
H167 H 5.4703 -5.1485 4.2767
H168 H 4.3039 -6.4448 4.595
H169 H 4.9639 -6.2311 2.9625
C170 C 5.341 -2.0684 0.9738
H171 H 5.8984 -2.9867 1.1716
H172 H 5.2007 -1.5969 1.9476
C173 C 6.1716 -1.1356 0.1103
C174 C 7.9176 0.5924 -1.2779
C175 C 6.4583 0.1475 0.5956
C176 C 6.7836 -1.5345 -1.0859
C177 C 7.6401 -0.6774 -1.7782
C178 C 7.3255 0.9998 -0.0832
H179 H 6.0063 0.4703 1.5264
H180 H 6.6333 -2.5321 -1.4776
H181 H 8.1129 -1.0166 -2.693
H182 H 7.55 1.9774 0.3287
H183 H 8.6044 1.2474 -1.8014
Cu185 Cu 2.4043 2.381 1.092
C186 C 0.616 0.6801 -1.5648
H187 H 0.3335 -0.0504 -2.3229
H188 H 1.1439 1.4744 -2.1006
C6 C -5.6674 0.9634 2.9251
C7 C -5.2062 1.4455 1.7414
H9 H -5.8074 1.4627 0.8398
H10 H -4.3097 2.0521 1.7235
H11 H -5.035 1.0967 3.8007
C12 C -6.9076 0.2514 3.1623
C13 C -7.8515 0.0068 2.1495
C14 C -7.1701 -0.2312 4.4564
C15 C -9.0143 -0.7035 2.4271
H16 H -7.6952 0.3995 1.1515
C17 C -8.3256 -0.9422 4.7283
H18 H -6.4522 -0.0403 5.248
C19 C -9.2494 -1.1848 3.7105
H20 H -9.7424 -0.8729 1.6417
H21 H -8.5144 -1.3067 5.7329
H22 H -10.1596 -1.7359 3.9261
N67 N 2.0802 3.1129 3.0109
N68 N 3.4095 4.1105 0.8631
C69 C -1.5366 0.1175 3.6146
H70 H -2.6035 0.0458 3.7835
C71 C -0.8765 -0.9349 2.9688
O72 O 0.7919 -1.1402 -4.5891
O73 O -1.648 -1.9681 2.4734
C74 C 1.2688 2.6303 3.9868
C75 C 2.7366 4.2866 3.1839
C76 C 2.5941 5.0255 4.3557
H77 H 3.0998 5.9719 4.4823
C78 C 4.4482 5.8329 2.1578
H79 H 4.6027 6.3316 3.104
C80 C 3.5677 4.7631 2.0449
C81 C 1.7693 4.54 5.366
H82 H 1.6532 5.0966 6.2879
C83 C 1.1023 3.337 5.1827
H84 H 0.4727 2.9263 5.9609
C85 C 0.5113 -0.8842 2.8186
H86 H 1.0438 -1.7251 2.398
C87 C 4.0673 4.518 -0.2455
C88 C -1.5388 -4.3149 -0.5358
H89 H -0.6237 -4.8667 -0.2779
H90 H -2.2671 -5.0645 -0.866
C91 C 4.0817 0.2405 -3.5523
H92 H 5.0035 -0.0772 -3.0746
C93 C -0.8295 1.2517 3.9941
C94 C 3.0977 -0.7124 -3.8264
H95 H 3.2759 -1.7486 -3.5692
C96 C 0.5466 1.3636 3.7378
C97 C 1.2072 0.2585 3.1999
H98 H 2.2804 0.2934 3.0621
C99 C 5.1488 6.2542 1.0294
H100 H 5.8385 7.0867 1.0971
C101 C -1.0244 -2.8602 1.4816
H102 H -0.435 -2.2396 0.8011
H103 H -0.3393 -3.5394 1.9922
C104 C -1.267 -3.3605 -1.712
H105 H -0.4938 -2.6311 -1.4296
H106 H -2.1813 -2.7876 -1.9062
C107 C 1.9055 -0.3153 -4.4308
C108 C 3.8299 3.8116 -1.5575
H109 H 3.5567 4.5674 -2.3064
H110 H 2.9761 3.1388 -1.4495
C111 C 4.9474 5.6043 -0.1786
H112 H 5.4646 5.9277 -1.0732
C113 C 3.9083 1.5875 -3.8825
C114 C -2.1005 -3.6144 0.7211
H115 H -2.5617 -4.3542 1.3846
H116 H -2.8866 -2.9195 0.4094
C117 C 4.9727 2.6116 -3.551
H118 H 5.9524 2.2111 -3.8352
H119 H 4.8173 3.5076 -4.1642
C120 C 1.743 1.0109 -4.8368
H121 H 0.8321 1.2942 -5.3474
C122 C 2.7337 1.9459 -4.5604
H123 H 2.5963 2.9728 -4.884
C124 C -0.8593 -4.0742 -3.0126
H125 H -1.6722 -4.7484 -3.3045
H126 H 0.0153 -4.7176 -2.8378
C127 C 0.8434 -2.5265 -4.1448
H128 H 1.5294 -3.0893 -4.7864
H129 H 1.241 -2.5554 -3.1246
C130 C 5.0574 3.0297 -2.0674
H131 H 5.9534 3.6512 -1.9473
H132 H 5.2097 2.1457 -1.4399
C133 C -0.5729 -3.1005 -4.1759
H134 H -0.7453 -3.5943 -5.1364
H135 H -1.2789 -2.2636 -4.1249
H184 H -1.361 2.0798 4.4519

#===END

data_RmpSiIb
_cell_length_a                   1
_cell_length_b                   1
_cell_length_c                   1
_cell_angle_alpha                90
_cell_angle_beta                 90
_cell_angle_gamma                90
_cell_volume                     1
loop_
_atom_site_label
_atom_site_type_symbol
_atom_site_fract_x
_atom_site_fract_y
_atom_site_fract_z
C1 C 4.9259 -0.3094 1.2143
C2 C 4.0973 -0.5215 0.0955
C3 C 5.5215 -1.2676 1.9926
P4 P 0.8075 2.0051 -1.3488
Au5 Au 2.5757 0.7541 -0.4455
H8 H 4.0077 -1.5625 -0.2003
O23 O 5.153 1.0323 1.5533
C24 C 4.2961 1.5929 2.4627
O25 O 3.4625 0.94 3.04
C26 C 6.2291 -0.8813 3.2526
H27 H 6.6963 0.1006 3.1791
H28 H 5.4948 -0.8374 4.0673
H29 H 6.9809 -1.6262 3.5215
C30 C 5.4189 -2.7366 1.7495
H31 H 4.905 -3.0115 0.8296
H32 H 6.4235 -3.1714 1.7334
H33 H 4.8875 -3.1984 2.5905
C34 C 4.5195 3.046 2.6358
C35 C 3.7071 3.717 3.5532
C36 C 5.4932 3.7451 1.9189
C37 C 3.866 5.0809 3.7496
H38 H 2.9604 3.1529 4.1005
C39 C 5.6495 5.1109 2.1207
H40 H 6.1254 3.2212 1.2132
C41 C 4.836 5.7777 3.0343
H42 H 3.236 5.6014 4.4627
H43 H 6.4099 5.6549 1.5704
H44 H 4.9641 6.844 3.1934
C45 C 1.4181 2.4266 -3.0751
C46 C 1.5787 3.7415 -3.5128
C47 C 1.7753 1.3688 -3.9203
C48 C 2.0756 3.9954 -4.7924
H49 H 1.3254 4.5731 -2.8683
C50 C 2.269 1.6264 -5.1964
H51 H 1.6674 0.341 -3.5885
C52 C 2.4183 2.9422 -5.6357
H53 H 2.1943 5.0195 -5.1258
H54 H 2.5388 0.8031 -5.8482
H55 H 2.8033 3.1434 -6.6282
C56 C 0.4667 3.6475 -0.5538
C57 C -0.5195 4.5031 -1.0576
C58 C 1.2727 4.0701 0.5077
C59 C -0.6919 5.7702 -0.5035
H60 H -1.144 4.2032 -1.8924
C61 C 1.0915 5.3355 1.0649
H62 H 2.048 3.4197 0.8984
C63 C 0.1112 6.1866 0.5584
H64 H -1.4472 6.4343 -0.9061
H65 H 1.7254 5.6533 1.8836
H66 H -0.0222 7.1749 0.9824
N67 N 1.0546 -2.4956 1.736
N68 N 1.5405 -3.2467 -0.8199
C69 C -0.5534 1.4402 2.4585
H70 H -0.1717 2.3501 2.0186
C71 C -1.8468 1.387 2.9867
O72 O -3.3798 2.2467 -4.0035
O73 O -2.7591 2.4163 2.8914
C74 C 0.5999 -2.1287 2.9588
C75 C 1.7243 -3.6596 1.565
C76 C 1.9808 -4.5066 2.6401
H77 H 2.4857 -5.4528 2.5027
C78 C 2.9138 -5.0862 -0.153
H79 H 3.3665 -5.686 0.6241
C80 C 2.09 -4.0104 0.1636
C81 C 1.5327 -4.1373 3.9082
H82 H 1.7195 -4.7817 4.7587
C83 C 0.837 -2.9478 4.0706
H84 H 0.4843 -2.6373 5.0453
C85 C -2.2751 0.2245 3.6399
H86 H -3.261 0.2082 4.085
C87 C 1.7345 -3.5464 -2.1255
C88 C -4.6311 4.2323 1.084
H89 H -5.0691 3.2618 1.328
H90 H -5.4336 4.9761 1.1728
C91 C -2.8099 -1.4205 -4.0228
H92 H -3.2602 -2.3323 -3.6417
C93 C 0.2547 0.3064 2.4886
C94 C -3.4676 -0.2071 -3.8149
H95 H -4.4113 -0.2 -3.287
C96 C -0.1921 -0.8841 3.0627
C97 C -1.4504 -0.8904 3.6852
H98 H -1.8088 -1.7922 4.1703
C99 C 3.1479 -5.3924 -1.4922
H100 H 3.7826 -6.23 -1.7554
C101 C -2.3597 3.6515 2.2174
H102 H -1.5561 4.1153 2.8004
H103 H -1.9658 3.4037 1.227
C104 C -4.145 4.214 -0.3737
H105 H -3.4276 3.3929 -0.5146
H106 H -3.5879 5.1366 -0.5883
C107 C -2.9024 0.9756 -4.2943
C108 C 1.0141 -2.7464 -3.1809
H109 H 1.6872 -2.5928 -4.0332
H110 H 0.7556 -1.7635 -2.7769
C111 C 2.5481 -4.6272 -2.4823
H112 H 2.6936 -4.8622 -3.5293
C113 C -1.5997 -1.4903 -4.7198
C114 C -3.5502 4.5921 2.1181
H115 H -4.0052 4.6707 3.1115
H116 H -3.1457 5.586 1.8834
C117 C -0.9009 -2.8178 -4.9326
H118 H -1.6241 -3.5361 -5.3362
H119 H -0.1291 -2.702 -5.7033
C120 C -1.7303 0.9209 -5.0519
H121 H -1.3244 1.8429 -5.4493
C122 C -1.0937 -0.298 -5.2584
H123 H -0.186 -0.3232 -5.8522
C124 C -5.2775 4.0848 -1.4076
H125 H -5.8925 4.9905 -1.3646
H126 H -5.9411 3.2571 -1.1216
C127 C -4.6013 2.4014 -3.2228
H128 H -5.4513 2.0305 -3.8057
H129 H -4.5231 1.7885 -2.3199
C130 C -0.2644 -3.4593 -3.68
H131 H -0.0115 -4.4985 -3.9233
H132 H -0.9959 -3.4972 -2.8639
C133 C -4.7631 3.8767 -2.851
H134 H -5.4294 4.363 -3.5688
H135 H -3.7849 4.3577 -2.9672
O136 O -5.8261 -0.3837 2.6187
N137 N -1.198 -0.7975 -0.2786
O138 O -5.3415 1.1204 0.9835
C139 C -1.6418 0.3946 -0.7922
C140 C -4.6047 -1.1627 0.6864
N141 N -3.275 -0.659 0.2261
C142 C -6.9837 -1.5311 -0.2817
N143 N -2.1803 -1.4333 0.3428
C144 C -5.5069 -1.3483 -0.5794
H145 H -5.1007 -2.176 -1.1625
H146 H -5.3932 -0.4432 -1.1808
C147 C -9.7325 -1.7848 0.2541
H148 H -10.7926 -1.8856 0.4549
C149 C -9.205 -0.5536 -0.1312
H150 H -9.8544 0.3081 -0.2343
C151 C -7.8432 -0.4304 -0.3971
H152 H -7.4407 0.5313 -0.6974
C153 C -7.5277 -2.7639 0.0996
H154 H -6.8969 -3.64 0.1877
C155 C -2.9752 0.4886 -0.4499
H156 H -3.7049 1.2574 -0.6025
C157 C -8.8899 -2.8891 0.3665
H158 H -9.2934 -3.8526 0.6552
C159 C -5.2654 -0.0143 1.4676
C160 C -5.9314 1.3329 4.3642
H161 H -5.1059 1.8779 3.8997
H162 H -6.5753 2.0542 4.8761
H163 H -5.5312 0.6478 5.1177
C164 C -6.7447 0.5733 3.3345
H165 H -7.1242 1.2488 2.5647
C166 C -7.8457 -0.2942 3.9067
H167 H -7.4365 -1.0219 4.6123
H168 H -8.5666 0.3323 4.4395
H169 H -8.3736 -0.83 3.1146
C170 C -4.4605 -2.429 1.5603
H171 H -5.4802 -2.6649 1.8757
H172 H -3.9379 -2.1298 2.4708
C173 C -3.79 -3.6893 1.029
C174 C -2.5353 -6.1067 0.2744
C175 C -2.7165 -4.2141 1.7614
C176 C -4.233 -4.4189 -0.0806
C177 C -3.607 -5.6082 -0.4596
C178 C -2.0963 -5.4043 1.3969
H179 H -2.3611 -3.6731 2.6311
H180 H -5.0856 -4.0911 -0.6587
H181 H -3.9785 -6.1553 -1.3188
H182 H -1.2789 -5.7907 1.9965
H183 H -2.0648 -7.0412 -0.0091
H184 H 1.2546 0.3525 2.0749
Cu185 Cu 0.4183 -1.7714 -0.1371
C186 C -0.8671 1.2096 -1.7671
H187 H -1.4955 2.0175 -2.1478
H188 H -0.6452 0.5808 -2.634
C6 C 6.0998 -1.0417 -1.7301
C7 C 5.5178 0.18 -1.6211
H9 H 5.9252 0.971 -1.0008
H10 H 4.7682 0.4828 -2.3415
H11 H 5.6876 -1.7291 -2.4674
C12 C 7.203 -1.5646 -0.9486
C13 C 7.8683 -0.8093 0.0328
C14 C 7.6151 -2.8907 -1.1686
C15 C 8.9043 -1.369 0.7706
H16 H 7.5972 0.2273 0.1989
C17 C 8.6436 -3.4479 -0.429
H18 H 7.1152 -3.4813 -1.9312
C19 C 9.2875 -2.6872 0.549
H20 H 9.4192 -0.771 1.5152
H21 H 8.9515 -4.4718 -0.6125
H22 H 10.1002 -3.1204 1.1234

#END
