# Supplementary material for: Synthesis of a Mechanically Planar Chiral Rotaxane Ligand for Enantioselective Catalysis
Source: Chem. 2020 Apr 9;6(4):994–1006. doi: 10.1016/j.chempr.2020.02.006 (PMC7153771; doi:10.1016/j.chempr.2020.02.006)
Supplement: Data S4. Model_Table_S17_Structures.cif [file mmc5.zip › Model_Table_S17_structures.cif]

#######################################################################
#
#                 Cambridge Crystallographic Data Centre
#                                CCDC 
#
#######################################################################
#
# If this CIF has been generated from an entry in the Cambridge 
# Structural Database, then it will include bibliographic, chemical, 
# crystal, experimental, refinement or atomic coordinate data resulting 
# from the CCDC's data processing and validation procedures.
#
#######################################################################

data_Entry2_Oniom_TS1RSi
_cell_length_a                   1
_cell_length_b                   1
_cell_length_c                   1
_cell_angle_alpha                90
_cell_angle_beta                 90
_cell_angle_gamma                90
_cell_volume                     1
loop_
_atom_site_label
_atom_site_type_symbol
_atom_site_fract_x
_atom_site_fract_y
_atom_site_fract_z
C1 C 5.2851 1.0109 0.622
C2 C 4.173 0.3849 1.2372
C3 C 6.0616 2.008 1.1569
P4 P 0.8807 -1.6062 -0.994
Au5 Au 2.5134 -0.3607 0.2603
H8 H 4.0276 0.7027 2.264
O23 O 5.6237 0.5073 -0.6661
C24 C 5.3806 1.3015 -1.7866
O25 O 4.9309 2.4377 -1.6682
C26 C 7.1665 2.6398 0.3694
H27 H 7.6196 1.9439 -0.338
H28 H 6.7649 3.4815 -0.2075
H29 H 7.9395 3.0269 1.0364
C30 C 5.7996 2.6415 2.4886
H31 H 5.0141 2.1671 3.0732
H32 H 6.719 2.6516 3.0821
H33 H 5.5117 3.6884 2.3314
C34 C 5.7407 0.6498 -3.0523
C35 C 5.5805 1.3931 -4.2286
C36 C 6.245 -0.6536 -3.1073
C37 C 5.9265 0.8343 -5.4532
H38 H 5.1935 2.4029 -4.1618
C39 C 6.5874 -1.2087 -4.3358
H40 H 6.3658 -1.22 -2.1936
C41 C 6.4313 -0.4662 -5.5067
H42 H 5.8128 1.4119 -6.3627
H43 H 6.9798 -2.2174 -4.3815
H44 H 6.7084 -0.8989 -6.4613
C45 C 0.1741 -3.1827 -0.3289
C46 C 0.534 -3.5704 0.9644
C47 C -0.5612 -4.0567 -1.1354
C48 C 0.1476 -4.8151 1.4566
H49 H 1.1244 -2.9033 1.5811
C50 C -0.9401 -5.3025 -0.6421
H51 H -0.822 -3.7837 -2.1514
C52 C -0.589 -5.6817 0.6532
H53 H 0.4193 -5.1042 2.4649
H54 H -1.5149 -5.974 -1.2685
H55 H -0.8914 -6.6498 1.034
C56 C 1.6908 -2.0003 -2.649
C57 C 1.8539 -3.3046 -3.1136
C58 C 2.1563 -0.9279 -3.4188
C59 C 2.4398 -3.5318 -4.36
H60 H 1.5299 -4.1489 -2.5195
C61 C 2.7299 -1.1589 -4.6646
H62 H 2.0833 0.0913 -3.0532
C63 C 2.867 -2.4622 -5.1407
H64 H 2.5565 -4.5484 -4.717
H65 H 3.0819 -0.3216 -5.2544
H66 H 3.3134 -2.6411 -6.1116
O136 O -3.8395 3.868 2.5839
N137 N -2.3297 -0.5943 0.231
O138 O -1.8035 3.504 1.6322
C139 C -1.4805 0.0432 -0.6414
C140 C -3.7787 2.6548 0.5119
N141 N -2.9506 1.4643 0.1617
C142 C -4.2472 5.0481 -0.3557
N143 N -3.2155 0.2634 0.7267
C144 C -3.7732 3.6463 -0.6937
H145 H -4.3641 3.2018 -1.4968
H146 H -2.7465 3.737 -1.0538
C147 C -5.0391 7.67 0.2726
H148 H -5.346 8.6823 0.5074
C149 C -3.6865 7.3327 0.2555
H150 H -2.9361 8.0838 0.4739
C151 C -3.2961 6.033 -0.0581
H152 H -2.2405 5.7796 -0.0758
C153 C -5.6009 5.4013 -0.3432
H154 H -6.3624 4.6688 -0.5825
C155 C -1.8752 1.3662 -0.6605
H156 H -1.4667 2.1952 -1.1986
C157 C -5.994 6.7012 -0.0299
H158 H -7.0468 6.9582 -0.0303
C159 C -3.0333 3.3688 1.6502
C160 C -2.8493 3.8544 4.8182
H161 H -2.0629 3.1598 4.5126
H162 H -2.4599 4.4696 5.6343
H163 H -3.7017 3.2847 5.1975
C164 C -3.2779 4.7462 3.6678
H165 H -2.4182 5.254 3.2245
C166 C -4.3908 5.7164 4.0011
H167 H -5.2667 5.1831 4.3794
H168 H -4.0522 6.4129 4.7733
H169 H -4.683 6.2915 3.12
C170 C -5.1962 2.229 0.9616
H171 H -5.7173 3.1631 1.1834
H172 H -5.0993 1.7148 1.9189
C173 C -6.0467 1.3681 0.0446
C174 C -7.8343 -0.2257 -1.4473
C175 C -6.4006 0.0815 0.4729
C176 C -6.613 1.8395 -1.1478
C177 C -7.4899 1.0486 -1.8914
C178 C -7.2885 -0.7047 -0.2573
H179 H -5.9848 -0.2967 1.3998
H180 H -6.41 2.8436 -1.4967
H181 H -7.9262 1.4434 -2.802
H182 H -7.565 -1.6863 0.1111
H183 H -8.5369 -0.8288 -2.0107
Cu185 Cu -2.461 -2.3485 0.9678
C186 C -0.5619 -0.6083 -1.6338
H187 H -0.1394 0.1883 -2.2719
H188 H -1.1728 -1.2806 -2.2638
C6 C 5.5096 -1.2975 2.8658
C7 C 5.0212 -1.6436 1.6347
H9 H 5.6246 -1.6161 0.7352
H10 H 4.1244 -2.2452 1.5749
H11 H 4.8799 -1.4988 3.7305
C12 C 6.7647 -0.6455 3.1573
C13 C 7.7226 -0.357 2.1639
C14 C 7.0369 -0.2687 4.4899
C15 C 8.9098 0.2898 2.499
H16 H 7.5571 -0.6696 1.1401
C17 C 8.2158 0.3806 4.817
H18 H 6.3094 -0.4947 5.2627
C19 C 9.1548 0.6654 3.8184
H20 H 9.6484 0.4912 1.7322
H21 H 8.4144 0.6622 5.844
H22 H 10.0818 1.1643 4.0761
N67 N -2.2137 -3.1671 2.8629
N68 N -3.5354 -4.0212 0.6496
C69 C 1.5161 -0.3617 3.6609
H70 H 2.5809 -0.3443 3.8553
C71 C 0.9179 0.7432 3.043
O72 O -0.565 1.3121 -4.5349
O73 O 1.7451 1.759 2.6052
C74 C -1.4046 -2.7589 3.8742
C75 C -2.9247 -4.316 2.9756
C76 C -2.8419 -5.1049 4.1203
H77 H -3.3913 -6.0319 4.1987
C78 C -4.6783 -5.7438 1.8532
H79 H -4.8763 -6.271 2.7755
C80 C -3.7494 -4.7109 1.8013
C81 C -2.0201 -4.6958 5.1663
H82 H -1.9498 -5.2919 6.0679
C83 C -1.297 -3.5177 5.0446
H84 H -0.6681 -3.1656 5.8516
C85 C -0.4671 0.7603 2.8614
H86 H -0.9523 1.6397 2.4628
C87 C -4.1847 -4.3562 -0.4879
C88 C 1.8084 4.2219 -0.3112
H89 H 0.9127 4.8038 -0.0514
H90 H 2.5763 4.9503 -0.596
C91 C -3.9351 0.0412 -3.6237
H92 H -4.8529 0.3812 -3.1537
C93 C 0.7514 -1.4768 3.9804
C94 C -2.9043 0.9589 -3.8391
H95 H -3.0428 1.9915 -3.5452
C96 C -0.622 -1.5172 3.6906
C97 C -1.2209 -0.3639 3.1825
H98 H -2.2912 -0.3455 3.0205
C99 C -5.3705 -6.0898 0.6944
H100 H -6.0973 -6.8926 0.7146
C101 C 1.1843 2.7155 1.6361
H102 H 0.5841 2.1483 0.9193
H103 H 0.518 3.4045 2.1583
C104 C 1.5223 3.3263 -1.5294
H105 H 0.7115 2.622 -1.2925
H106 H 2.4148 2.721 -1.7264
C107 C -1.717 0.5323 -4.4329
C108 C -3.8863 -3.6114 -1.7658
H109 H -3.6293 -4.3494 -2.5378
H110 H -3.0066 -2.9821 -1.6132
C111 C -5.1129 -5.4039 -0.4826
H112 H -5.623 -5.6693 -1.4
C113 C -3.8134 -1.2986 -4.0028
C114 C 2.3098 3.4493 0.929
H115 H 2.7875 4.1418 1.6307
H116 H 3.0716 2.7324 0.6072
C117 C -4.929 -2.2861 -3.7345
H118 H -5.8835 -1.8316 -4.0237
H119 H -4.799 -3.164 -4.379
C120 C -1.6035 -0.7832 -4.8872
H121 H -0.6943 -1.0873 -5.3889
C122 C -2.6403 -1.6829 -4.6689
H123 H -2.5406 -2.7018 -5.0296
C124 C 1.1764 4.1068 -2.8095
H125 H 2.0246 4.7547 -3.0571
H126 H 0.3271 4.7815 -2.6283
C127 C -0.5659 2.6813 -4.0377
H128 H -1.2115 3.2984 -4.6712
H129 H -0.9853 2.6888 -3.0259
C130 C -5.0662 -2.7565 -2.2707
H131 H -5.9911 -3.3415 -2.1943
H132 H -5.1941 -1.8912 -1.6124
C133 C 0.8746 3.1922 -4.016
H134 H 1.0906 3.7141 -4.9524
H135 H 1.5418 2.3232 -3.9827
H184 H 1.2353 -2.3448 4.4166

#===END

data_Entry2_Oniom_TS1RRe
_cell_length_a                   1
_cell_length_b                   1
_cell_length_c                   1
_cell_angle_alpha                90
_cell_angle_beta                 90
_cell_angle_gamma                90
_cell_volume                     1
loop_
_atom_site_label
_atom_site_type_symbol
_atom_site_fract_x
_atom_site_fract_y
_atom_site_fract_z
N1 N 0.9887 3.4538 2.379
N2 N 2.4072 4.4867 0.3021
C3 C -2.0023 -0.1881 3.2115
H4 H -3.0359 -0.468 3.3623
C5 C -1.0804 -1.1651 2.8205
O6 O 1.6218 -1.7591 -4.0438
O7 O -1.5874 -2.4445 2.6325
C8 C 0.1589 2.9142 3.3066
C9 C 1.3809 4.7479 2.481
C10 C 0.934 5.5576 3.5213
H11 H 1.2266 6.5957 3.5844
C12 C 2.9211 6.4908 1.5033
H13 H 2.844 7.095 2.3959
C14 C 2.27 5.266 1.4067
C15 C 0.0807 5.018 4.4791
H16 H -0.272 5.6296 5.3006
C17 C -0.3066 3.6906 4.3748
H18 H -0.9469 3.2393 5.1207
C19 C 0.2593 -0.817 2.6583
H20 H 1.005 -1.5571 2.406
C21 C 3.1411 4.9078 -0.7534
C22 C 0.0778 -4.1588 -0.3887
H23 H 1.1151 -4.0404 -0.0436
H24 H -0.1797 -5.2124 -0.2187
C25 C 4.4352 0.5605 -3.4353
H26 H 5.3929 0.5778 -2.9236
C27 C -1.5957 1.128 3.3774
C28 C 3.7159 -0.6298 -3.4955
H29 H 4.083 -1.522 -3.0027
C30 C -0.2581 1.5011 3.1693
C31 C 0.6625 0.5033 2.846
H32 H 1.7126 0.7474 2.7558
C33 C 3.6951 6.9313 0.4324
H34 H 4.2091 7.883 0.4878
C35 C -0.7965 -3.4614 1.9396
H36 H 0.2285 -3.4698 2.3243
H37 H -1.2666 -4.4026 2.2262
C38 C -0.0004 -3.8436 -1.8934
H39 H 0.0953 -2.7621 -2.0451
H40 H -0.9984 -4.1113 -2.2666
C41 C 2.4826 -0.6505 -4.1459
C42 C 3.2039 4.0535 -1.9956
H43 H 2.7448 4.6191 -2.8189
H44 H 2.591 3.1626 -1.8406
C45 C 3.7937 6.1445 -0.705
H46 H 4.3714 6.4787 -1.5572
C47 C 3.9447 1.7417 -4.0072
C48 C -0.8375 -3.2412 0.431
H49 H -1.8734 -3.3561 0.0911
C50 C 4.6967 3.0437 -3.841
H51 H 5.7523 2.8904 -4.0925
H52 H 4.3133 3.7817 -4.5555
C53 C 2.0149 0.4867 -4.797
H54 H 1.0725 0.4447 -5.3294
C55 C 2.7405 1.6759 -4.7162
H56 H 2.3641 2.5638 -5.2142
C57 C 1.0628 -4.5638 -2.7353
H58 H 0.8797 -5.6436 -2.6724
H59 H 2.0559 -4.3956 -2.2975
C60 C 2.0942 -3.0489 -4.5712
H61 H 2.1948 -2.9488 -5.6568
H62 H 3.0773 -3.2705 -4.1441
C63 C 4.6277 3.6438 -2.4188
H64 H 5.289 4.5174 -2.3893
H65 H 5.0274 2.9259 -1.6922
C66 C 1.0985 -4.1438 -4.2199
H67 H 1.3736 -5.0114 -4.8312
H68 H 0.0999 -3.8395 -4.5566
H117 H -2.3361 1.8764 3.6379
H188 H -0.5612 -2.1996 0.2294
O69 O 4.7183 -4.1636 0.5516
N70 N 2.0377 0.8491 0.0235
O71 O 4.0967 -3.1595 -1.3864
C72 C 1.438 -0.053 -0.8196
C73 C 4.315 -1.8048 0.6416
N74 N 3.1406 -0.9909 0.2007
C75 C 6.8971 -1.7651 0.3322
N76 N 3.0705 0.2895 0.6399
C77 C 5.5904 -1.0232 0.1676
H78 H 5.6072 -0.0685 0.6909
H79 H 5.431 -0.7996 -0.8909
C80 C 9.3361 -3.1314 0.589
H81 H 10.2812 -3.6523 0.6872
C82 C 8.6578 -3.1341 -0.6292
H83 H 9.0772 -3.6528 -1.4835
C84 C 7.4471 -2.4554 -0.7549
H85 H 6.9297 -2.4512 -1.7095
C86 C 7.5929 -1.7593 1.547
H87 H 7.1983 -1.2114 2.3964
C88 C 2.1479 -1.2331 -0.7006
H89 H 2.0646 -2.1451 -1.2566
C90 C 8.8014 -2.4408 1.6758
H91 H 9.3307 -2.4235 2.6213
C92 C 4.3305 -3.1127 -0.1709
C93 C 3.81 -6.3431 -0.0761
H94 H 2.986 -5.8952 -0.6363
H95 H 4.0328 -7.3162 -0.5228
H96 H 3.4938 -6.5076 0.9575
C97 C 5.0497 -5.47 -0.1174
H98 H 5.3207 -5.2201 -1.1455
C99 C 6.2278 -6.0216 0.6576
H100 H 5.9522 -6.2046 1.6994
H101 H 6.546 -6.9697 0.2149
H102 H 7.0711 -5.3287 0.6334
C103 C 4.2686 -2.1416 2.1525
H104 H 5.1989 -2.6834 2.3456
H105 H 3.4805 -2.8884 2.2861
C106 C 4.0853 -1.0871 3.2322
C107 C 3.7863 0.6213 5.4604
C108 C 3.2346 -1.4169 4.296
C109 C 4.7965 0.1173 3.3187
C110 C 4.6428 0.9637 4.415
C111 C 3.084 -0.5788 5.3985
H112 H 2.6912 -2.3563 4.2697
H113 H 5.4792 0.4159 2.5366
H114 H 5.2101 1.8867 4.4587
H115 H 2.4243 -0.8686 6.2081
H116 H 3.6819 1.2746 6.3187
Cu118 Cu 1.6838 2.6279 0.6125
C119 C 0.4502 0.3126 -1.8914
H120 H 0.9197 1.0857 -2.5236
H121 H 0.2487 -0.5731 -2.5074
C122 C -5.2125 -1.129 1.2058
C123 C -3.9798 -1.6811 0.8198
C124 C -5.9841 -1.5168 2.2774
P125 P -1.2132 0.9769 -1.3743
Au126 Au -2.5343 -0.5889 -0.1303
H129 H -3.7272 -2.5882 1.3579
O144 O -5.7246 -0.0646 0.4115
C145 C -5.2833 1.2362 0.6331
O146 O -4.4855 1.4899 1.5354
C147 C -7.183 -0.7115 2.6672
H148 H -7.6814 -0.2762 1.801
H149 H -6.8648 0.1182 3.3135
H150 H -7.8921 -1.3156 3.2357
C151 C -5.6428 -2.6462 3.1934
H152 H -4.7644 -3.2187 2.9048
H153 H -6.4965 -3.3289 3.2613
H154 H -5.4739 -2.2496 4.2022
C155 C -5.8655 2.2051 -0.3029
C156 C -5.5133 3.5524 -0.1534
C157 C -6.7497 1.819 -1.3173
C158 C -6.0424 4.5061 -1.0142
H159 H -4.8304 3.8332 0.6387
C160 C -7.2757 2.778 -2.1756
H161 H -7.0182 0.7767 -1.425
C162 C -6.924 4.1197 -2.0245
H163 H -5.7736 5.5489 -0.8968
H164 H -7.9612 2.482 -2.9605
H165 H -7.3394 4.865 -2.6929
C166 C -2.0111 1.0608 -3.0814
C167 C -2.4281 2.266 -3.6433
C168 C -2.2013 -0.1344 -3.7857
C169 C -3.0063 2.2793 -4.9138
H170 H -2.3077 3.1967 -3.104
C171 C -2.7689 -0.1149 -5.056
H172 H -1.9069 -1.0862 -3.3532
C173 C -3.1702 1.0941 -5.624
H174 H -3.3237 3.2211 -5.3457
H175 H -2.8972 -1.0427 -5.6012
H176 H -3.6108 1.109 -6.6139
C177 C -0.9507 2.7221 -0.8208
C178 C -0.2634 3.6514 -1.6095
C179 C -1.6242 3.1445 0.3297
C180 C -0.242 4.9924 -1.2362
H181 H 0.2303 3.3497 -2.5258
C182 C -1.5862 4.4871 0.7039
H183 H -2.199 2.4403 0.9204
C184 C -0.8962 5.4102 -0.0771
H185 H 0.293 5.7094 -1.8473
H186 H -2.0932 4.8051 1.6074
H187 H -0.8651 6.4534 0.2141
C127 C -4.9661 -3.9498 -0.5407
C128 C -4.6683 -2.8219 -1.2335
H130 H -5.3889 -2.0351 -1.4235
H131 H -3.7349 -2.7486 -1.7762
H132 H -4.2019 -4.7223 -0.4779
C133 C -6.2046 -4.2495 0.1613
C134 C -7.3131 -3.381 0.1589
C135 C -6.2936 -5.4515 0.8891
C136 C -8.4679 -3.7082 0.8658
H137 H -7.2859 -2.4658 -0.4207
C138 C -7.4424 -5.7717 1.5982
H139 H -5.4499 -6.134 0.8896
C140 C -8.5333 -4.8967 1.5919
H141 H -9.3217 -3.0412 0.8404
H142 H -7.497 -6.7025 2.1499
H143 H -9.4351 -5.1516 2.1362

#===END

data_Entry3_631G_TS1RSi
_cell_length_a                   1
_cell_length_b                   1
_cell_length_c                   1
_cell_angle_alpha                90
_cell_angle_beta                 90
_cell_angle_gamma                90
_cell_volume                     1
loop_
_atom_site_label
_atom_site_type_symbol
_atom_site_fract_x
_atom_site_fract_y
_atom_site_fract_z
C1 C 5.3045 1.2957 0.4725
C2 C 4.1907 0.787 1.1757
C3 C 6.0185 2.4326 0.7559
P4 P 0.9849 -1.5257 -0.8644
Au5 Au 2.6526 -0.2692 0.3115
H8 H 3.9081 1.3525 2.0584
O23 O 5.7512 0.5223 -0.6405
C24 C 5.2525 0.8167 -1.9043
O25 O 4.4117 1.7029 -2.0588
C26 C 7.0814 2.9211 -0.1793
H27 H 7.5559 2.1072 -0.7269
H28 H 6.6328 3.6006 -0.9163
H29 H 7.8436 3.4853 0.3619
C30 C 5.7252 3.3313 1.9155
H31 H 4.9665 2.9545 2.5983
H32 H 6.6454 3.5138 2.4794
H33 H 5.3879 4.3054 1.54
C34 C 5.8526 -0.0005 -2.966
C35 C 5.5147 0.2972 -4.2917
C36 C 6.7605 -1.0296 -2.688
C37 C 6.0856 -0.426 -5.332
H38 H 4.8162 1.1014 -4.4877
C39 C 7.3227 -1.7551 -3.7325
H40 H 7.0224 -1.2497 -1.6617
C41 C 6.9893 -1.452 -5.0532
H42 H 5.8354 -0.1865 -6.3586
H43 H 8.0284 -2.5493 -3.52
H44 H 7.4404 -2.0105 -5.8654
C45 C 0.5126 -3.1371 -0.059
C46 C 0.8197 -3.3599 1.285
C47 C -0.0552 -4.165 -0.8221
C48 C 0.5654 -4.6051 1.8626
H49 H 1.2631 -2.5661 1.8758
C50 C -0.3074 -5.4049 -0.2424
H51 H -0.2677 -4.0125 -1.875
C52 C 0.0064 -5.6275 1.0997
H53 H 0.815 -4.7767 2.9034
H54 H -0.7299 -6.2038 -0.8408
H55 H -0.1721 -6.6005 1.5427
C56 C 1.8278 -2.087 -2.4425
C57 C 2.7292 -3.155 -2.356
C58 C 1.6579 -1.4236 -3.6591
C59 C 3.4427 -3.5624 -3.4796
H60 H 2.8742 -3.6763 -1.4162
C61 C 2.3731 -1.8409 -4.783
H62 H 0.9763 -0.5899 -3.7734
C63 C 3.2634 -2.9074 -4.6974
H64 H 4.1365 -4.3912 -3.4035
H65 H 2.2273 -1.3238 -5.7244
H66 H 3.8193 -3.2242 -5.5716
O136 O -4.1616 4.0064 2.1071
N137 N -2.399 -0.6119 0.2973
O138 O -2.1167 3.6492 1.1714
C139 C -1.6004 -0.0352 -0.6608
C140 C -4.0477 2.5525 0.199
N141 N -3.1513 1.3796 -0.0157
C142 C -4.6731 4.7861 -0.9498
N143 N -3.3338 0.2445 0.6977
C144 C -4.1128 3.3859 -1.1193
H145 H -4.6792 2.8097 -1.8533
H146 H -3.0964 3.495 -1.5024
C147 C -5.6278 7.4108 -0.6414
H148 H -5.9975 8.4232 -0.5303
C149 C -4.2567 7.1589 -0.6288
H150 H -3.5548 7.9765 -0.5111
C151 C -3.7855 5.8574 -0.7839
H152 H -2.7161 5.6701 -0.7796
C153 C -6.0464 5.053 -0.9687
H154 H -6.7602 4.2503 -1.1103
C155 C -2.0788 1.2481 -0.8367
H156 H -1.7274 2.0299 -1.4766
C157 C -6.5203 6.3545 -0.814
H158 H -7.5871 6.5434 -0.8369
C159 C -3.3358 3.4445 1.2278
C160 C -3.151 4.3263 4.3093
H161 H -2.3255 3.6486 4.0778
H162 H -2.7938 5.0595 5.0379
H163 H -3.9631 3.7567 4.7688
C164 C -3.6439 5.0428 3.066
H165 H -2.8206 5.5421 2.5497
C166 C -4.8101 5.9797 3.2964
H167 H -5.6489 5.4468 3.7516
H168 H -4.5072 6.785 3.9714
H169 H -5.1444 6.4234 2.3563
C170 C -5.4322 2.1004 0.7194
H171 H -6.0117 3.02 0.8283
H172 H -5.2969 1.7195 1.7327
C173 C -6.2281 1.0765 -0.0703
C174 C -7.9059 -0.811 -1.3292
C175 C -6.4958 -0.1646 0.523
C176 C -6.8255 1.3522 -1.3079
C177 C -7.6479 0.4157 -1.936
C178 C -7.3292 -1.0954 -0.0922
H179 H -6.0558 -0.3922 1.4872
H180 H -6.691 2.3145 -1.7847
H181 H -8.1099 0.6605 -2.8857
H182 H -7.5394 -2.0376 0.4017
H183 H -8.5665 -1.5269 -1.8044
Cu185 Cu -2.4145 -2.2647 1.2541
C186 C -0.6153 -0.7461 -1.5246
H187 H -0.2794 -0.042 -2.2859
H188 H -1.1278 -1.5487 -2.0637
C6 C 5.6514 -0.3313 3.2475
C7 C 5.1382 -1.0335 2.1958
H9 H 5.7138 -1.2591 1.3061
H10 H 4.2383 -1.6182 2.3327
H11 H 5.0544 -0.2735 4.1561
C12 C 6.9083 0.3845 3.2968
C13 C 7.8201 0.4006 2.2221
C14 C 7.2309 1.1034 4.4668
C15 C 9.0115 1.1155 2.3204
H16 H 7.6145 -0.168 1.3232
C17 C 8.4147 1.818 4.5584
H18 H 6.5406 1.0899 5.304
C19 C 9.3079 1.8283 3.4809
H20 H 9.7145 1.1071 1.4959
H21 H 8.6529 2.3611 5.4649
H22 H 10.2387 2.3781 3.5564
N67 N -2.1173 -2.8075 3.2473
N68 N -3.3784 -4.0285 1.1756
C69 C 1.4495 0.2785 3.6192
H70 H 2.5139 0.3767 3.7892
C71 C 0.7836 1.2619 2.8779
O72 O -0.7502 0.6964 -4.7604
O73 O 1.5491 2.2574 2.3013
C74 C -1.3304 -2.2244 4.1873
C75 C -2.7563 -3.9723 3.5165
C76 C -2.6235 -4.5972 4.7542
H77 H -3.1151 -5.5373 4.9594
C78 C -4.4137 -5.643 2.6063
H79 H -4.5801 -6.0521 3.5925
C80 C -3.5519 -4.5701 2.4104
C81 C -1.8251 -4.0064 5.7289
H82 H -1.7166 -4.4739 6.7
C83 C -1.173 -2.8146 5.4458
H84 H -0.5617 -2.324 6.1917
C85 C -0.601 1.1807 2.7165
H86 H -1.1369 1.9747 2.2163
C87 C -4.0038 -4.5531 0.0979
C88 C 1.4961 4.2642 -0.9464
H89 H 0.5689 4.8279 -0.7713
H90 H 2.2239 4.9867 -1.334
C91 C -4.0245 -0.6075 -3.5864
H92 H -4.9488 -0.2537 -3.1397
C93 C 0.7518 -0.8272 4.0893
C94 C -3.0468 0.3228 -3.9466
H95 H -3.2315 1.3772 -3.7855
C96 C -0.6203 -0.9767 3.8311
C97 C -1.288 0.0671 3.1893
H98 H -2.3588 0.0048 3.0424
C99 C -5.0794 -6.1851 1.5088
H100 H -5.7539 -7.0223 1.6409
C101 C 0.9412 3.0265 1.2024
H102 H 0.3755 2.3266 0.581
H103 H 0.2374 3.7504 1.6176
C104 C 1.2664 3.1885 -2.0225
H105 H 0.4861 2.4892 -1.687
H106 H 2.1855 2.5999 -2.1295
C107 C -1.8531 -0.1195 -4.5157
C108 C -3.7599 -3.9652 -1.2697
H109 H -3.4683 -4.7819 -1.9437
H110 H -2.915 -3.2754 -1.2159
C111 C -4.8632 -5.6476 0.2495
H112 H -5.3539 -6.0643 -0.6211
C113 C -3.8427 -1.9777 -3.7939
C114 C 2.0308 3.705 0.3903
H115 H 2.4729 4.5129 0.9836
H116 H 2.8256 2.9843 0.1716
C117 C -4.9019 -2.9741 -3.3739
H118 H -5.8826 -2.61 -3.7009
H119 H -4.7354 -3.9225 -3.8989
C120 C -1.6808 -1.4765 -4.7979
H121 H -0.7691 -1.7989 -5.2837
C122 C -2.665 -2.3889 -4.4358
H123 H -2.5212 -3.4401 -4.6647
C124 C 0.8914 3.76 -3.4011
H125 H 1.7129 4.3979 -3.7457
H126 H 0.0152 4.4195 -3.3161
C127 C -0.7903 2.1038 -4.3881
H128 H -1.4772 2.6386 -5.0522
H129 H -1.1787 2.185 -3.3671
C130 C -4.9933 -3.2512 -1.8584
H131 H -5.8825 -3.8703 -1.6865
H132 H -5.162 -2.3142 -1.3178
C133 C 0.6277 2.6666 -4.4581
H134 H 0.8179 3.0523 -5.4636
H135 H 1.3318 1.8416 -4.3017
H184 H 1.288 -1.6054 4.6232

#===END

data_Entry3_631G_TS1RRe
_cell_length_a                   1
_cell_length_b                   1
_cell_length_c                   1
_cell_angle_alpha                90
_cell_angle_beta                 90
_cell_angle_gamma                90
_cell_volume                     1
loop_
_atom_site_label
_atom_site_type_symbol
_atom_site_fract_x
_atom_site_fract_y
_atom_site_fract_z
N1 N 0.9205 3.3375 2.5305
N2 N 2.3382 4.5244 0.5384
C3 C -1.933 -0.4594 3.1076
H4 H -2.9594 -0.7841 3.207
C5 C -0.9582 -1.3808 2.7114
O6 O 1.8968 -1.5464 -4.1087
O7 O -1.4051 -2.6716 2.4529
C8 C 0.0896 2.7215 3.4077
C9 C 1.2536 4.6409 2.701
C10 C 0.7445 5.3827 3.763
H11 H 0.9907 6.4282 3.8807
C12 C 2.747 6.4861 1.8452
H13 H 2.6267 7.0429 2.7635
C14 C 2.1464 5.2438 1.675
C15 C -0.1114 4.7647 4.6699
H16 H -0.5128 5.3228 5.5069
C17 C -0.4389 3.4286 4.4948
H18 H -1.0808 2.9174 5.1996
C19 C 0.3704 -0.972 2.6097
H20 H 1.1546 -1.6698 2.3539
C21 C 3.0774 5.0233 -0.4785
C22 C 0.3815 -4.1678 -0.6133
H23 H 1.4061 -4.0245 -0.2406
H24 H 0.1643 -5.2378 -0.4977
C25 C 4.5929 0.8566 -3.3221
H26 H 5.5355 0.8898 -2.7839
C27 C -1.5888 0.8646 3.3395
C28 C 3.9257 -0.3579 -3.454
H29 H 4.3167 -1.2558 -2.9909
C30 C -0.2618 1.2996 3.196
C31 C 0.711 0.3547 2.8647
H32 H 1.7522 0.6454 2.8198
C33 C 3.5272 7.0062 0.8152
H34 H 4.0031 7.9726 0.928
C35 C -0.5591 -3.6182 1.7261
H36 H 0.4594 -3.6002 2.127
H37 H -0.9908 -4.592 1.9595
C38 C 0.3211 -3.786 -2.103
H39 H 0.3809 -2.6961 -2.2034
H40 H -0.6592 -4.071 -2.5092
C41 C 2.7115 -0.3995 -4.1384
C42 C 3.1981 4.233 -1.7584
H43 H 2.7362 4.8213 -2.564
H44 H 2.6143 3.315 -1.66
C45 C 3.6809 6.2797 -0.3559
H46 H 4.2638 6.6762 -1.1772
C47 C 4.0687 2.0413 -3.8556
C48 C -0.5865 -3.3281 0.2289
H49 H -1.6103 -3.4708 -0.1363
C50 C 4.7636 3.3634 -3.6145
H51 H 5.8291 3.2637 -3.8509
H52 H 4.3644 4.1177 -4.3028
C53 C 2.213 0.7458 -4.7515
H54 H 1.2861 0.689 -5.3092
C55 C 2.8865 1.9586 -4.5993
H56 H 2.4863 2.852 -5.0681
C57 C 1.4262 -4.4291 -2.9533
H58 H 1.2795 -5.5164 -2.9452
H59 H 2.4032 -4.2482 -2.4855
C60 C 2.4346 -2.7869 -4.6884
H61 H 2.5541 -2.6281 -5.7651
H62 H 3.417 -2.9891 -4.25
C63 C 4.6441 3.8946 -2.1684
H64 H 5.272 4.7891 -2.0851
H65 H 5.0555 3.159 -1.4665
C66 C 1.4792 -3.9383 -4.4152
H67 H 1.8067 -4.7635 -5.0585
H68 H 0.4767 -3.661 -4.7633
H117 H -2.371 1.5705 3.5952
H188 H -0.3524 -2.2672 0.0808
O69 O 4.9671 -4.045 0.4511
N70 N 2.1266 0.8922 0.0887
O71 O 4.3639 -2.9703 -1.4547
C72 C 1.5794 0.011 -0.8099
C73 C 4.4834 -1.7065 0.6388
N74 N 3.2913 -0.9139 0.2068
C75 C 7.0693 -1.5627 0.4031
N76 N 3.1648 0.3409 0.7036
C77 C 5.7414 -0.8611 0.2323
H78 H 5.7104 0.0707 0.7945
H79 H 5.6015 -0.5993 -0.8203
C80 C 9.5486 -2.8509 0.675
H81 H 10.5091 -3.3417 0.7793
C82 C 8.9028 -2.8303 -0.5606
H83 H 9.3631 -3.3005 -1.4221
C84 C 7.672 -2.1905 -0.6939
H85 H 7.1798 -2.1673 -1.6614
C86 C 7.7325 -1.5795 1.6359
H87 H 7.296 -1.0792 2.4941
C88 C 2.3288 -1.1478 -0.7288
H89 H 2.2911 -2.0345 -1.3287
C90 C 8.9612 -2.2222 1.772
H91 H 9.4647 -2.2231 2.7317
C92 C 4.5638 -2.9738 -0.2324
C93 C 4.151 -6.2233 -0.2957
H94 H 3.3249 -5.7792 -0.8557
H95 H 4.4186 -7.167 -0.7794
H96 H 3.8169 -6.445 0.7214
C97 C 5.3597 -5.3072 -0.2674
H98 H 5.6453 -5.0017 -1.2764
C99 C 6.5381 -5.8533 0.511
H100 H 6.2451 -6.0919 1.5366
H101 H 6.8988 -6.7696 0.0349
H102 H 7.3575 -5.1325 0.5379
C103 C 4.4143 -2.115 2.1308
H104 H 5.3581 -2.6343 2.321
H105 H 3.6496 -2.8933 2.2104
C106 C 4.1712 -1.1209 3.2554
C107 C 3.7682 0.4638 5.5576
C108 C 3.3253 -1.54 4.2915
C109 C 4.8237 0.1099 3.4076
C110 C 4.6186 0.895 4.5407
C111 C 3.1236 -0.7633 5.43
H112 H 2.8265 -2.501 4.2137
H113 H 5.4983 0.478 2.6486
H114 H 5.141 1.8404 4.6347
H115 H 2.4691 -1.1214 6.2162
H116 H 3.6237 1.07 6.4442
Cu118 Cu 1.6897 2.6254 0.7475
C119 C 0.5995 0.375 -1.8688
H120 H 1.0021 1.2166 -2.4383
H121 H 0.5583 -0.4619 -2.5659
C122 C -5.3025 -1.1945 1.2453
C123 C -4.0652 -1.6647 0.7583
C124 C -5.9769 -1.6214 2.3625
P125 P -1.205 0.8448 -1.533
Au126 Au -2.7092 -0.5419 -0.2947
H129 H -3.6337 -2.4922 1.3158
O144 O -5.9443 -0.1856 0.4652
C145 C -5.5626 1.1386 0.6183
O146 O -4.7247 1.4662 1.4616
C147 C -7.2205 -0.9245 2.8196
H148 H -7.7406 -0.4275 2.0022
H149 H -6.9583 -0.1616 3.565
H150 H -7.8977 -1.6295 3.3073
C151 C -5.486 -2.7078 3.267
H152 H -4.5565 -3.1764 2.9503
H153 H -6.256 -3.4808 3.3614
H154 H -5.3326 -2.297 4.2725
C155 C -6.2543 2.0459 -0.3064
C156 C -5.9464 3.4109 -0.2421
C157 C -7.2019 1.5843 -1.2282
C158 C -6.5801 4.306 -1.0953
H159 H -5.2159 3.7515 0.4813
C160 C -7.8338 2.4849 -2.0788
H161 H -7.4389 0.5297 -1.2699
C162 C -7.5247 3.8439 -2.0131
H163 H -6.3469 5.3626 -1.0422
H164 H -8.5708 2.1303 -2.7892
H165 H -8.024 4.5435 -2.6733
C166 C -1.8806 0.9436 -3.2806
C167 C -2.8973 1.8661 -3.5507
C168 C -1.4644 0.0603 -4.2817
C169 C -3.4814 1.9143 -4.8144
H170 H -3.2367 2.5501 -2.7811
C171 C -2.0521 0.117 -5.5463
H172 H -0.6828 -0.6708 -4.1105
C173 C -3.0584 1.0417 -5.8155
H174 H -4.2665 2.6339 -5.0145
H175 H -1.7199 -0.5655 -6.32
H176 H -3.5114 1.0811 -6.799
C177 C -1.2074 2.619 -0.9697
C178 C -0.5916 3.6062 -1.7495
C179 C -1.9052 2.9789 0.1859
C180 C -0.6716 4.9433 -1.3716
H181 H -0.0771 3.3406 -2.6673
C182 C -1.9779 4.3216 0.5624
H183 H -2.4116 2.2266 0.7802
C184 C -1.3642 5.302 -0.2135
H185 H -0.2079 5.7065 -1.986
H186 H -2.5253 4.596 1.4571
H187 H -1.4363 6.3454 0.0718
C127 C -5.0694 -3.9977 -0.4209
C128 C -4.8074 -2.8665 -1.1311
H130 H -5.5576 -2.1108 -1.3316
H131 H -3.9012 -2.7947 -1.718
H132 H -4.2898 -4.7559 -0.3707
C133 C -6.2824 -4.3167 0.3079
C134 C -7.4032 -3.4636 0.334
C135 C -6.3396 -5.5262 1.0291
C136 C -8.5383 -3.8127 1.0617
H137 H -7.4013 -2.5437 -0.2386
C138 C -7.4685 -5.8677 1.7581
H139 H -5.487 -6.1972 1.0068
C140 C -8.5717 -5.0072 1.7796
H141 H -9.4024 -3.1587 1.0587
H142 H -7.5006 -6.8034 2.3031
H143 H -9.4587 -5.2791 2.3397

#===END

data_Entry4_631GCHCl3_TS1RSi
_cell_length_a                   1
_cell_length_b                   1
_cell_length_c                   1
_cell_angle_alpha                90
_cell_angle_beta                 90
_cell_angle_gamma                90
_cell_volume                     1
loop_
_atom_site_label
_atom_site_type_symbol
_atom_site_fract_x
_atom_site_fract_y
_atom_site_fract_z
C1 C 5.2682 1.4242 0.3664
C2 C 4.1388 0.9702 1.0823
C3 C 5.9812 2.5775 0.5749
P4 P 0.9731 -1.5387 -0.7799
Au5 Au 2.623 -0.1641 0.2807
H8 H 3.8344 1.5989 1.9142
O23 O 5.7439 0.5505 -0.6592
C24 C 5.312 0.719 -1.9622
O25 O 4.5104 1.6057 -2.2622
C26 C 7.0731 2.9898 -0.3628
H27 H 7.5303 2.1402 -0.8686
H28 H 6.6611 3.6588 -1.1295
H29 H 7.8447 3.5477 0.1718
C30 C 5.6574 3.5637 1.6522
H31 H 4.9186 3.2181 2.3721
H32 H 6.5715 3.8318 2.1902
H33 H 5.2785 4.4855 1.1935
C34 C 5.9279 -0.2354 -2.8959
C35 C 5.6405 -0.1019 -4.2593
C36 C 6.7984 -1.2407 -2.4572
C37 C 6.2235 -0.9658 -5.179
H38 H 4.9674 0.683 -4.5817
C39 C 7.3742 -2.1062 -3.3813
H40 H 7.0195 -1.3349 -1.4022
C41 C 7.09 -1.9681 -4.7408
H42 H 6.0061 -0.858 -6.2348
H43 H 8.0485 -2.8844 -3.0443
H44 H 7.5465 -2.6398 -5.4586
C45 C 0.5594 -3.0808 0.1773
C46 C 0.9374 -3.1833 1.5184
C47 C -0.0284 -4.1768 -0.4663
C48 C 0.7288 -4.3762 2.2126
H49 H 1.3985 -2.3383 2.0172
C50 C -0.235 -5.364 0.2299
H51 H -0.2946 -4.1197 -1.5162
C52 C 0.1455 -5.4654 1.5694
H53 H 1.0273 -4.4531 3.2516
H54 H -0.6806 -6.2132 -0.2745
H55 H -0.0045 -6.3954 2.1054
C56 C 1.8071 -2.2177 -2.3177
C57 C 2.657 -3.3217 -2.1796
C58 C 1.6831 -1.5966 -3.5624
C59 C 3.3613 -3.8067 -3.279
H60 H 2.7702 -3.811 -1.2191
C61 C 2.3881 -2.0899 -4.6612
H62 H 1.0425 -0.7375 -3.7147
C63 C 3.2255 -3.1938 -4.5239
H64 H 4.0146 -4.6632 -3.1609
H65 H 2.2773 -1.6034 -5.6234
H66 H 3.7749 -3.57 -5.3784
O136 O -4.297 3.9895 1.9551
N137 N -2.4042 -0.5931 0.3422
O138 O -2.2316 3.7079 1.042
C139 C -1.6335 -0.0794 -0.6724
C140 C -4.104 2.5267 0.0551
N141 N -3.1888 1.3605 -0.0983
C142 C -4.7512 4.7098 -1.163
N143 N -3.3417 0.2777 0.6997
C144 C -4.1299 3.3304 -1.2818
H145 H -4.636 2.7247 -2.0353
H146 H -3.0991 3.4692 -1.613
C147 C -5.8319 7.2941 -0.9273
H148 H -6.2496 8.2901 -0.8388
C149 C -4.4552 7.0985 -0.8233
H150 H -3.7963 7.943 -0.6571
C151 C -3.9212 5.8173 -0.9434
H152 H -2.8483 5.6744 -0.8661
C153 C -6.1299 4.9209 -1.2774
H154 H -6.7978 4.0889 -1.4654
C155 C -2.1331 1.1823 -0.9329
H156 H -1.8125 1.9195 -1.6391
C157 C -6.6665 6.202 -1.1584
H158 H -7.7367 6.3456 -1.2517
C159 C -3.441 3.4533 1.0861
C160 C -3.3403 4.2949 4.1808
H161 H -2.5054 3.6261 3.9581
H162 H -3.0031 5.0237 4.9231
H163 H -4.1566 3.7127 4.6168
C164 C -3.8139 5.0208 2.9355
H165 H -2.986 5.5379 2.4457
C166 C -4.9963 5.941 3.1512
H167 H -5.8385 5.3922 3.5808
H168 H -4.7167 6.7408 3.8425
H169 H -5.3134 6.3922 2.2084
C170 C -5.499 2.0671 0.54
H171 H -6.1056 2.9746 0.5817
H172 H -5.3962 1.7358 1.5739
C173 C -6.236 0.9863 -0.2295
C174 C -7.8002 -1.0118 -1.464
C175 C -6.5109 -0.2247 0.4212
C176 C -6.7686 1.1758 -1.5119
C177 C -7.5353 0.1845 -2.1267
C178 C -7.2874 -1.2107 -0.1828
H179 H -6.1186 -0.387 1.4188
H180 H -6.6194 2.1076 -2.0416
H181 H -7.942 0.3602 -3.1163
H182 H -7.4953 -2.132 0.3497
H183 H -8.4091 -1.7746 -1.9354
Cu185 Cu -2.3625 -2.1844 1.3915
C186 C -0.6507 -0.8491 -1.4877
H187 H -0.3336 -0.2105 -2.3112
H188 H -1.1562 -1.7048 -1.9454
C6 C 5.5558 0.0104 3.2455
C7 C 5.0551 -0.7749 2.2479
H9 H 5.646 -1.0768 1.3911
H10 H 4.1466 -1.3376 2.4165
H11 H 4.945 0.1529 4.1347
C12 C 6.8213 0.7145 3.2531
C13 C 7.7443 0.6378 2.191
C14 C 7.1368 1.5222 4.3654
C15 C 8.9413 1.3488 2.246
H16 H 7.5416 0.0063 1.3344
C17 C 8.3263 2.2321 4.4134
H18 H 6.4338 1.585 5.1893
C19 C 9.2314 2.1496 3.3491
H20 H 9.6481 1.2752 1.4281
H21 H 8.5563 2.8481 5.2743
H22 H 10.1635 2.7009 3.3883
N67 N -2.0451 -2.6205 3.3971
N68 N -3.2865 -3.9722 1.3947
C69 C 1.4535 0.5656 3.5931
H70 H 2.5169 0.6959 3.7456
C71 C 0.7552 1.4919 2.8113
O72 O -0.7421 0.4409 -4.9317
O73 O 1.4836 2.4907 2.1848
C74 C -1.2527 -1.9853 4.2977
C75 C -2.6548 -3.7861 3.7244
C76 C -2.4853 -4.3595 4.9822
H77 H -2.9517 -5.3014 5.2322
C78 C -4.3109 -5.5094 2.9152
H79 H -4.4736 -5.8636 3.9228
C80 C -3.4546 -4.4455 2.6577
C81 C -1.6784 -3.7159 5.9153
H82 H -1.5377 -4.1448 6.8995
C83 C -1.0567 -2.523 5.5734
H84 H -0.4366 -1.9957 6.2857
C85 C -0.6262 1.3621 2.6586
H86 H -1.1858 2.1125 2.1189
C87 C -3.9042 -4.5632 0.3476
C88 C 1.4256 4.2557 -1.2061
H89 H 0.4752 4.7941 -1.0846
H90 H 2.1354 4.9796 -1.624
C91 C -3.9427 -0.9092 -3.61
H92 H -4.8708 -0.5585 -3.1691
C93 C 0.7901 -0.5369 4.1197
C94 C -3.0022 0.0307 -4.0381
H95 H -3.2211 1.0856 -3.9339
C96 C -0.5787 -0.7363 3.8793
C97 C -1.2796 0.2551 3.191
H98 H -2.3485 0.1552 3.0531
C99 C -4.9738 -6.1148 1.8495
H100 H -5.6444 -6.9459 2.0289
C101 C 0.8777 3.102 0.9893
H102 H 0.4166 2.2964 0.4097
H103 H 0.0927 3.7946 1.2977
C104 C 1.2519 3.1092 -2.2169
H105 H 0.5009 2.3984 -1.8444
H106 H 2.1958 2.5542 -2.286
C107 C -1.8015 -0.4033 -4.5999
C108 C -3.6409 -4.0622 -1.051
H109 H -3.2892 -4.9101 -1.6537
H110 H -2.8284 -3.3342 -1.0152
C111 C -4.7581 -5.6513 0.5607
H112 H -5.2433 -6.1226 -0.2844
C113 C -3.7185 -2.2831 -3.7412
C114 C 1.9489 3.8057 0.175
H115 H 2.3156 4.6735 0.7339
H116 H 2.7976 3.13 0.028
C117 C -4.7443 -3.2894 -3.2631
H118 H -5.7291 -3.001 -3.6493
H119 H -4.5164 -4.2699 -3.6981
C120 C -1.5833 -1.7686 -4.7972
H121 H -0.6606 -2.0907 -5.262
C122 C -2.5319 -2.6911 -4.3686
H123 H -2.3479 -3.7494 -4.5235
C124 C 0.8569 3.5828 -3.6267
H125 H 1.6545 4.2275 -4.0127
H126 H -0.0429 4.2129 -3.574
C127 C -0.779 1.8365 -4.51
H128 H -1.4951 2.3899 -5.1259
H129 H -1.1258 1.8758 -3.4731
C130 C -4.8771 -3.4456 -1.7336
H131 H -5.7494 -4.082 -1.5413
H132 H -5.098 -2.4752 -1.2777
C133 C 0.6259 2.4206 -4.6166
H134 H 0.8064 2.7505 -5.6437
H135 H 1.3497 1.624 -4.4102
H184 H 1.3535 -1.2765 4.679

#===END

data_Entry4_631GCHCl3_TS1RRe
_cell_length_a                   1
_cell_length_b                   1
_cell_length_c                   1
_cell_angle_alpha                90
_cell_angle_beta                 90
_cell_angle_gamma                90
_cell_volume                     1
loop_
_atom_site_label
_atom_site_type_symbol
_atom_site_fract_x
_atom_site_fract_y
_atom_site_fract_z
N1 N 1.0089 3.282 2.6491
N2 N 2.3674 4.5036 0.6354
C3 C -1.8091 -0.5413 3.292
H4 H -2.8238 -0.8818 3.4491
C5 C -0.8524 -1.4437 2.8152
O6 O 1.6995 -1.4067 -4.1736
O7 O -1.2956 -2.7354 2.5617
C8 C 0.2032 2.6529 3.5411
C9 C 1.3394 4.5854 2.8263
C10 C 0.8549 5.3128 3.9096
H11 H 1.0989 6.358 4.0324
C12 C 2.7921 6.4538 1.9533
H13 H 2.6878 7.0005 2.8791
C14 C 2.1997 5.2076 1.7849
C15 C 0.0255 4.6803 4.8305
H16 H -0.3584 5.2273 5.6825
C17 C -0.2999 3.3445 4.6494
H18 H -0.9233 2.8253 5.3647
C19 C 0.4639 -1.0198 2.6429
H20 H 1.2328 -1.7066 2.3216
C21 C 3.0719 5.0213 -0.3964
C22 C 0.3278 -4.126 -0.6409
H23 H 1.3684 -3.9928 -0.3123
H24 H 0.1166 -5.1993 -0.5503
C25 C 4.4676 0.9269 -3.4236
H26 H 5.4298 0.9274 -2.9201
C27 C -1.4601 0.78 3.5353
C28 C 3.7779 -0.2737 -3.5717
H29 H 4.1768 -1.1906 -3.1556
C30 C -0.148 1.2319 3.3214
C31 C 0.8093 0.3029 2.9103
H32 H 1.8437 0.6034 2.8106
C33 C 3.5401 6.9917 0.9087
H34 H 4.0091 7.9614 1.0195
C35 C -0.4809 -3.6518 1.7587
H36 H 0.559 -3.6305 2.1013
H37 H -0.8894 -4.6365 1.9863
C38 C 0.1937 -3.6962 -2.1124
H39 H 0.2481 -2.6036 -2.1809
H40 H -0.8053 -3.97 -2.4783
C41 C 2.5331 -0.2738 -4.2004
C42 C 3.1539 4.2513 -1.691
H43 H 2.6589 4.8492 -2.4687
H44 H 2.5805 3.3278 -1.5863
C45 C 3.6687 6.2806 -0.2748
H46 H 4.2242 6.6924 -1.1073
C47 C 3.9364 2.1382 -3.8864
C48 C -0.5984 -3.3188 0.276
H49 H -1.6401 -3.4629 -0.032
C50 C 4.6557 3.4429 -3.6227
H51 H 5.7129 3.3379 -3.8925
H52 H 4.2434 4.2242 -4.272
C53 C 2.0232 0.9014 -4.7441
H54 H 1.0672 0.88 -5.253
C55 C 2.7195 2.0992 -4.5762
H56 H 2.3053 3.0167 -4.9817
C57 C 1.2563 -4.3109 -3.0348
H58 H 1.117 -5.3991 -3.043
H59 H 2.2551 -4.135 -2.6137
C60 C 2.1924 -2.6467 -4.7909
H61 H 2.264 -2.4767 -5.8702
H62 H 3.1913 -2.8688 -4.4025
C63 C 4.5856 3.9292 -2.1576
H64 H 5.2141 4.8228 -2.0705
H65 H 5.0222 3.1732 -1.4936
C66 C 1.2334 -3.7875 -4.4866
H67 H 1.5083 -4.603 -5.1659
H68 H 0.2179 -3.4841 -4.7688
H117 H -2.2256 1.4735 3.8642
H188 H -0.3813 -2.2522 0.146
O69 O 4.9343 -4.091 0.1878
N70 N 2.1511 0.8904 0.1124
O71 O 4.3282 -2.9091 -1.6523
C72 C 1.5652 0.047 -0.7976
C73 C 4.486 -1.7561 0.5013
N74 N 3.2989 -0.9301 0.1284
C75 C 7.0693 -1.633 0.2399
N76 N 3.2031 0.3085 0.6726
C77 C 5.7488 -0.9076 0.1168
H78 H 5.739 0.0001 0.7173
H79 H 5.6008 -0.598 -0.9215
C80 C 9.532 -2.9706 0.4218
H81 H 10.4841 -3.4837 0.4924
C82 C 8.8729 -2.8815 -0.8039
H83 H 9.3127 -3.3215 -1.6917
C84 C 7.651 -2.2168 -0.8924
H85 H 7.1461 -2.1435 -1.8505
C86 C 7.7458 -1.7184 1.4629
H87 H 7.3247 -1.2552 2.3488
C88 C 2.3026 -1.1219 -0.7804
H89 H 2.2279 -1.9918 -1.401
C90 C 8.966 -2.3855 1.5541
H91 H 9.478 -2.4414 2.5079
C92 C 4.5384 -2.9789 -0.4344
C93 C 4.0568 -6.2191 -0.6326
H94 H 3.2211 -5.7379 -1.1448
H95 H 4.2964 -7.1423 -1.1677
H96 H 3.7498 -6.4818 0.3834
C97 C 5.2804 -5.3236 -0.6011
H98 H 5.5406 -4.9782 -1.6036
C99 C 6.4734 -5.9264 0.1108
H100 H 6.2092 -6.209 1.1332
H101 H 6.7983 -6.8245 -0.422
H102 H 7.3067 -5.2218 0.1429
C103 C 4.4266 -2.2411 1.9704
H104 H 5.3553 -2.799 2.1206
H105 H 3.6355 -2.9954 2.0191
C106 C 4.2315 -1.3011 3.1498
C107 C 3.9012 0.1789 5.5329
C108 C 3.4081 -1.7615 4.1871
C109 C 4.9006 -0.0852 3.343
C110 C 4.731 0.6491 4.5161
C111 C 3.2421 -1.0362 5.3648
H112 H 2.8915 -2.7092 4.0732
H113 H 5.5579 0.3139 2.585
H114 H 5.2607 1.5874 4.6372
H115 H 2.5981 -1.4218 6.1469
H116 H 3.7778 0.7489 6.4465
Cu118 Cu 1.7323 2.6035 0.8323
C119 C 0.5518 0.4592 -1.8061
H120 H 0.9365 1.3248 -2.3508
H121 H 0.4814 -0.3474 -2.5354
C122 C -5.3766 -1.1435 1.2362
C123 C -4.1033 -1.6342 0.8642
C124 C -6.1427 -1.5096 2.3119
P125 P -1.2358 0.913 -1.3791
Au126 Au -2.705 -0.5092 -0.1397
H129 H -3.7043 -2.4285 1.4906
O144 O -5.9369 -0.1738 0.3446
C145 C -5.6033 1.1587 0.4948
O146 O -4.9448 1.5525 1.46
C147 C -7.4141 -0.7888 2.6354
H148 H -7.8301 -0.2689 1.7741
H149 H -7.2228 -0.0484 3.4226
H150 H -8.1561 -1.4882 3.0283
C151 C -5.7322 -2.5531 3.3025
H152 H -4.8384 -3.1084 3.0262
H153 H -6.5521 -3.2637 3.447
H154 H -5.5534 -2.0764 4.2742
C155 C -6.1083 2.0045 -0.5974
C156 C -5.7787 3.3655 -0.5827
C157 C -6.8902 1.4827 -1.6345
C158 C -6.2237 4.1979 -1.6037
H159 H -5.1733 3.7533 0.2274
C160 C -7.3368 2.321 -2.6511
H161 H -7.1433 0.4309 -1.6374
C162 C -7.0039 3.6763 -2.6376
H163 H -5.9687 5.2507 -1.5929
H164 H -7.9453 1.9196 -3.4524
H165 H -7.3558 4.3269 -3.4299
C166 C -1.9956 1.0467 -3.0914
C167 C -3.0299 1.9678 -3.291
C168 C -1.6252 0.1885 -4.1317
C169 C -3.6787 2.0379 -4.5221
H170 H -3.3383 2.6312 -2.491
C171 C -2.2756 0.2681 -5.3644
H172 H -0.8322 -0.541 -4.0153
C173 C -3.3008 1.1906 -5.5627
H174 H -4.4815 2.7522 -4.6618
H175 H -1.9762 -0.3944 -6.1683
H176 H -3.8036 1.2471 -6.5209
C177 C -1.2139 2.676 -0.7835
C178 C -0.5987 3.6724 -1.5518
C179 C -1.8882 3.019 0.3911
C180 C -0.6563 5.0017 -1.1426
H181 H -0.094 3.4221 -2.4795
C182 C -1.9397 4.3533 0.7989
H183 H -2.3875 2.2568 0.9781
C184 C -1.3258 5.3429 0.0343
H185 H -0.1847 5.7708 -1.7431
H186 H -2.4659 4.6146 1.7097
H187 H -1.3749 6.3795 0.3471
C127 C -4.9529 -3.9848 -0.2499
C128 C -4.6718 -2.872 -0.9875
H130 H -5.4291 -2.1549 -1.2815
H131 H -3.7332 -2.8075 -1.5214
H132 H -4.1548 -4.71 -0.1042
C133 C -6.2049 -4.3095 0.4034
C134 C -7.3536 -3.5009 0.2982
C135 C -6.2697 -5.4757 1.1934
C136 C -8.523 -3.8472 0.9718
H137 H -7.3443 -2.6183 -0.3296
C138 C -7.4336 -5.8147 1.8657
H139 H -5.3919 -6.1082 1.2744
C140 C -8.5635 -4.9955 1.761
H141 H -9.4033 -3.2227 0.877
H142 H -7.4693 -6.713 2.4701
H143 H -9.4746 -5.262 2.2837

#===END

data_Entry5_631GG_TS1RSi
_cell_length_a                   1
_cell_length_b                   1
_cell_length_c                   1
_cell_angle_alpha                90
_cell_angle_beta                 90
_cell_angle_gamma                90
_cell_volume                     1
loop_
_atom_site_label
_atom_site_type_symbol
_atom_site_fract_x
_atom_site_fract_y
_atom_site_fract_z
C1 C 5.2851 1.0109 0.622
C2 C 4.173 0.3849 1.2372
C3 C 6.0616 2.008 1.1569
P4 P 0.8807 -1.6062 -0.994
Au5 Au 2.5134 -0.3607 0.2603
H8 H 4.0276 0.7027 2.264
O23 O 5.6237 0.5073 -0.6661
C24 C 5.3806 1.3015 -1.7866
O25 O 4.9309 2.4377 -1.6682
C26 C 7.1665 2.6398 0.3694
H27 H 7.6196 1.9439 -0.338
H28 H 6.7649 3.4815 -0.2075
H29 H 7.9395 3.0269 1.0364
C30 C 5.7996 2.6415 2.4886
H31 H 5.0141 2.1671 3.0732
H32 H 6.719 2.6516 3.0821
H33 H 5.5117 3.6884 2.3314
C34 C 5.7407 0.6498 -3.0523
C35 C 5.5805 1.3931 -4.2286
C36 C 6.245 -0.6536 -3.1073
C37 C 5.9265 0.8343 -5.4532
H38 H 5.1935 2.4029 -4.1618
C39 C 6.5874 -1.2087 -4.3358
H40 H 6.3658 -1.22 -2.1936
C41 C 6.4313 -0.4662 -5.5067
H42 H 5.8128 1.4119 -6.3627
H43 H 6.9798 -2.2174 -4.3815
H44 H 6.7084 -0.8989 -6.4613
C45 C 0.1741 -3.1827 -0.3289
C46 C 0.534 -3.5704 0.9644
C47 C -0.5612 -4.0567 -1.1354
C48 C 0.1476 -4.8151 1.4566
H49 H 1.1244 -2.9033 1.5811
C50 C -0.9401 -5.3025 -0.6421
H51 H -0.822 -3.7837 -2.1514
C52 C -0.589 -5.6817 0.6532
H53 H 0.4193 -5.1042 2.4649
H54 H -1.5149 -5.974 -1.2685
H55 H -0.8914 -6.6498 1.034
C56 C 1.6908 -2.0003 -2.649
C57 C 1.8539 -3.3046 -3.1136
C58 C 2.1563 -0.9279 -3.4188
C59 C 2.4398 -3.5318 -4.36
H60 H 1.5299 -4.1489 -2.5195
C61 C 2.7299 -1.1589 -4.6646
H62 H 2.0833 0.0913 -3.0532
C63 C 2.867 -2.4622 -5.1407
H64 H 2.5565 -4.5484 -4.717
H65 H 3.0819 -0.3216 -5.2544
H66 H 3.3134 -2.6411 -6.1116
O136 O -3.8395 3.868 2.5839
N137 N -2.3297 -0.5943 0.231
O138 O -1.8035 3.504 1.6322
C139 C -1.4805 0.0432 -0.6414
C140 C -3.7787 2.6548 0.5119
N141 N -2.9506 1.4643 0.1617
C142 C -4.2472 5.0481 -0.3557
N143 N -3.2155 0.2634 0.7267
C144 C -3.7732 3.6463 -0.6937
H145 H -4.3641 3.2018 -1.4968
H146 H -2.7465 3.737 -1.0538
C147 C -5.0391 7.67 0.2726
H148 H -5.346 8.6823 0.5074
C149 C -3.6865 7.3327 0.2555
H150 H -2.9361 8.0838 0.4739
C151 C -3.2961 6.033 -0.0581
H152 H -2.2405 5.7796 -0.0758
C153 C -5.6009 5.4013 -0.3432
H154 H -6.3624 4.6688 -0.5825
C155 C -1.8752 1.3662 -0.6605
H156 H -1.4667 2.1952 -1.1986
C157 C -5.994 6.7012 -0.0299
H158 H -7.0468 6.9582 -0.0303
C159 C -3.0333 3.3688 1.6502
C160 C -2.8493 3.8544 4.8182
H161 H -2.0629 3.1598 4.5126
H162 H -2.4599 4.4696 5.6343
H163 H -3.7017 3.2847 5.1975
C164 C -3.2779 4.7462 3.6678
H165 H -2.4182 5.254 3.2245
C166 C -4.3908 5.7164 4.0011
H167 H -5.2667 5.1831 4.3794
H168 H -4.0522 6.4129 4.7733
H169 H -4.683 6.2915 3.12
C170 C -5.1962 2.229 0.9616
H171 H -5.7173 3.1631 1.1834
H172 H -5.0993 1.7148 1.9189
C173 C -6.0467 1.3681 0.0446
C174 C -7.8343 -0.2257 -1.4473
C175 C -6.4006 0.0815 0.4729
C176 C -6.613 1.8395 -1.1478
C177 C -7.4899 1.0486 -1.8914
C178 C -7.2885 -0.7047 -0.2573
H179 H -5.9848 -0.2967 1.3998
H180 H -6.41 2.8436 -1.4967
H181 H -7.9262 1.4434 -2.802
H182 H -7.565 -1.6863 0.1111
H183 H -8.5369 -0.8288 -2.0107
Cu185 Cu -2.461 -2.3485 0.9678
C186 C -0.5619 -0.6083 -1.6338
H187 H -0.1394 0.1883 -2.2719
H188 H -1.1728 -1.2806 -2.2638
C6 C 5.5096 -1.2975 2.8658
C7 C 5.0212 -1.6436 1.6347
H9 H 5.6246 -1.6161 0.7352
H10 H 4.1244 -2.2452 1.5749
H11 H 4.8799 -1.4988 3.7305
C12 C 6.7647 -0.6455 3.1573
C13 C 7.7226 -0.357 2.1639
C14 C 7.0369 -0.2687 4.4899
C15 C 8.9098 0.2898 2.499
H16 H 7.5571 -0.6696 1.1401
C17 C 8.2158 0.3806 4.817
H18 H 6.3094 -0.4947 5.2627
C19 C 9.1548 0.6654 3.8184
H20 H 9.6484 0.4912 1.7322
H21 H 8.4144 0.6622 5.844
H22 H 10.0818 1.1643 4.0761
N67 N -2.2137 -3.1671 2.8629
N68 N -3.5354 -4.0212 0.6496
C69 C 1.5161 -0.3617 3.6609
H70 H 2.5809 -0.3443 3.8553
C71 C 0.9179 0.7432 3.043
O72 O -0.565 1.3121 -4.5349
O73 O 1.7451 1.759 2.6052
C74 C -1.4046 -2.7589 3.8742
C75 C -2.9247 -4.316 2.9756
C76 C -2.8419 -5.1049 4.1203
H77 H -3.3913 -6.0319 4.1987
C78 C -4.6783 -5.7438 1.8532
H79 H -4.8763 -6.271 2.7755
C80 C -3.7494 -4.7109 1.8013
C81 C -2.0201 -4.6958 5.1663
H82 H -1.9498 -5.2919 6.0679
C83 C -1.297 -3.5177 5.0446
H84 H -0.6681 -3.1656 5.8516
C85 C -0.4671 0.7603 2.8614
H86 H -0.9523 1.6397 2.4628
C87 C -4.1847 -4.3562 -0.4879
C88 C 1.8084 4.2219 -0.3112
H89 H 0.9127 4.8038 -0.0514
H90 H 2.5763 4.9503 -0.596
C91 C -3.9351 0.0412 -3.6237
H92 H -4.8529 0.3812 -3.1537
C93 C 0.7514 -1.4768 3.9804
C94 C -2.9043 0.9589 -3.8391
H95 H -3.0428 1.9915 -3.5452
C96 C -0.622 -1.5172 3.6906
C97 C -1.2209 -0.3639 3.1825
H98 H -2.2912 -0.3455 3.0205
C99 C -5.3705 -6.0898 0.6944
H100 H -6.0973 -6.8926 0.7146
C101 C 1.1843 2.7155 1.6361
H102 H 0.5841 2.1483 0.9193
H103 H 0.518 3.4045 2.1583
C104 C 1.5223 3.3263 -1.5294
H105 H 0.7115 2.622 -1.2925
H106 H 2.4148 2.721 -1.7264
C107 C -1.717 0.5323 -4.4329
C108 C -3.8863 -3.6114 -1.7658
H109 H -3.6293 -4.3494 -2.5378
H110 H -3.0066 -2.9821 -1.6132
C111 C -5.1129 -5.4039 -0.4826
H112 H -5.623 -5.6693 -1.4
C113 C -3.8134 -1.2986 -4.0028
C114 C 2.3098 3.4493 0.929
H115 H 2.7875 4.1418 1.6307
H116 H 3.0716 2.7324 0.6072
C117 C -4.929 -2.2861 -3.7345
H118 H -5.8835 -1.8316 -4.0237
H119 H -4.799 -3.164 -4.379
C120 C -1.6035 -0.7832 -4.8872
H121 H -0.6943 -1.0873 -5.3889
C122 C -2.6403 -1.6829 -4.6689
H123 H -2.5406 -2.7018 -5.0296
C124 C 1.1764 4.1068 -2.8095
H125 H 2.0246 4.7547 -3.0571
H126 H 0.3271 4.7815 -2.6283
C127 C -0.5659 2.6813 -4.0377
H128 H -1.2115 3.2984 -4.6712
H129 H -0.9853 2.6888 -3.0259
C130 C -5.0662 -2.7565 -2.2707
H131 H -5.9911 -3.3415 -2.1943
H132 H -5.1941 -1.8912 -1.6124
C133 C 0.8746 3.1922 -4.016
H134 H 1.0906 3.7141 -4.9524
H135 H 1.5418 2.3232 -3.9827
H184 H 1.2353 -2.3448 4.4166

#===END

data_Entry5_631GG_TS1RRe
_cell_length_a                   1
_cell_length_b                   1
_cell_length_c                   1
_cell_angle_alpha                90
_cell_angle_beta                 90
_cell_angle_gamma                90
_cell_volume                     1
loop_
_atom_site_label
_atom_site_type_symbol
_atom_site_fract_x
_atom_site_fract_y
_atom_site_fract_z
N1 N 0.9927 3.3256 2.525
N2 N 2.335 4.4993 0.4693
C3 C -1.8308 -0.4575 3.2143
H4 H -2.8527 -0.7874 3.3597
C5 C -0.8733 -1.3809 2.7782
O6 O 1.7621 -1.6529 -4.14
O7 O -1.3205 -2.6485 2.5535
C8 C 0.1909 2.7323 3.4287
C9 C 1.3288 4.6204 2.6678
C10 C 0.8506 5.3849 3.7259
H11 H 1.0983 6.4345 3.814
C12 C 2.8381 6.4334 1.7737
H13 H 2.7643 6.9805 2.7045
C14 C 2.2033 5.2101 1.6083
C15 C 0.0221 4.7846 4.6647
H16 H -0.3579 5.358 5.5037
C17 C -0.3073 3.4487 4.5205
H18 H -0.9294 2.9458 5.251
C19 C 0.4472 -0.9611 2.6295
H20 H 1.2265 -1.6532 2.3403
C21 C 3.0475 4.9873 -0.5582
C22 C 0.3428 -4.1933 -0.527
H23 H 1.3775 -4.0629 -0.1807
H24 H 0.1122 -5.2565 -0.3837
C25 C 4.4486 0.7439 -3.4015
H26 H 5.4026 0.7792 -2.8812
C27 C -1.4832 0.8646 3.4356
C28 C 3.7873 -0.4721 -3.5175
H29 H 4.196 -1.3637 -3.0558
C30 C -0.1683 1.3065 3.2405
C31 C 0.7893 0.3648 2.8724
H32 H 1.8284 0.6585 2.7893
C33 C 3.592 6.9443 0.724
H34 H 4.0959 7.8995 0.8281
C35 C -0.5145 -3.5801 1.8262
H36 H 0.5179 -3.5627 2.1914
H37 H -0.9277 -4.5587 2.0798
C38 C 0.2567 -3.8417 -2.0193
H39 H 0.3205 -2.755 -2.1392
H40 H -0.7339 -4.1224 -2.4012
C41 C 2.5601 -0.5274 -4.1768
C42 C 3.1153 4.2022 -1.8475
H43 H 2.6765 4.8242 -2.6395
H44 H 2.484 3.3152 -1.7542
C45 C 3.6844 6.2257 -0.4539
H46 H 4.2468 6.6134 -1.2958
C47 C 3.9144 1.9252 -3.9234
C48 C -0.5848 -3.3236 0.3241
H49 H -1.623 -3.4584 -0.0018
C50 C 4.6192 3.2454 -3.7083
H51 H 5.679 3.1333 -3.9625
H52 H 4.216 3.9933 -4.4009
C53 C 2.0532 0.6185 -4.781
H54 H 1.1167 0.5603 -5.3253
C55 C 2.7215 1.833 -4.6408
H56 H 2.3051 2.7231 -5.1053
C57 C 1.3373 -4.5075 -2.8776
H58 H 1.1764 -5.5917 -2.852
H59 H 2.3228 -4.3387 -2.4247
C60 C 2.3138 -2.8769 -4.6489
H61 H 2.4451 -2.7694 -5.732
H62 H 3.2977 -3.0552 -4.2017
C63 C 4.5356 3.7988 -2.2724
H64 H 5.1982 4.669 -2.2097
H65 H 4.9288 3.0599 -1.5638
C66 C 1.385 -4.0446 -4.3461
H67 H 1.7414 -4.8746 -4.9659
H68 H 0.3782 -3.8068 -4.7106
H117 H -2.2575 1.5662 3.7309
H188 H -0.3434 -2.2694 0.1484
O69 O 4.9986 -4.0192 0.4822
N70 N 2.111 0.8338 0.042
O71 O 4.3143 -3.0476 -1.421
C72 C 1.538 -0.0657 -0.7999
C73 C 4.497 -1.6953 0.5901
N74 N 3.2828 -0.9327 0.1709
C75 C 7.0673 -1.5472 0.2548
N76 N 3.1595 0.3114 0.6188
C77 C 5.7271 -0.8652 0.1014
H78 H 5.712 0.0934 0.6182
H79 H 5.5474 -0.6536 -0.9558
C80 C 9.5594 -2.806 0.4939
H81 H 10.5274 -3.2876 0.5855
C82 C 8.8702 -2.8453 -0.7138
H83 H 9.301 -3.3535 -1.5707
C84 C 7.6334 -2.2198 -0.8304
H85 H 7.1055 -2.2457 -1.78
C86 C 7.7743 -1.5038 1.4586
H87 H 7.3657 -0.9671 2.3101
C88 C 2.2976 -1.2101 -0.7161
H89 H 2.2519 -2.127 -1.2719
C90 C 9.009 -2.1316 1.5791
H91 H 9.5469 -2.0847 2.5203
C92 C 4.5616 -3.0053 -0.2321
C93 C 4.1408 -6.1852 -0.1858
H94 H 3.3045 -5.7454 -0.7347
H95 H 4.3946 -7.1364 -0.6618
H96 H 3.8257 -6.3925 0.8413
C97 C 5.3513 -5.2716 -0.1967
H98 H 5.6233 -5.0067 -1.2198
C99 C 6.5404 -5.8265 0.5599
H100 H 6.2718 -6.0473 1.5971
H101 H 6.8734 -6.755 0.0879
H102 H 7.3717 -5.1179 0.5541
C103 C 4.482 -2.0335 2.0998
H104 H 5.4378 -2.5321 2.2804
H105 H 3.7306 -2.8155 2.2417
C106 C 4.2681 -0.9964 3.1901
C107 C 3.9296 0.6769 5.4334
C108 C 3.4592 -1.3739 4.2654
C109 C 4.9176 0.2393 3.2726
C110 C 4.7449 1.0677 4.376
C111 C 3.2892 -0.5539 5.3755
H112 H 2.9604 -2.3391 4.2428
H113 H 5.5704 0.5777 2.4792
H114 H 5.2677 2.0184 4.4144
H115 H 2.6591 -0.8833 6.1954
H116 H 3.8091 1.3194 6.2996
Cu118 Cu 1.6853 2.5915 0.6993
C119 C 0.5001 0.2559 -1.8285
H120 H 0.9016 1.036 -2.4825
H121 H 0.4112 -0.6274 -2.4612
C122 C -5.3711 -1.0538 1.2559
C123 C -4.1114 -1.5708 0.8996
C124 C -6.1189 -1.3936 2.3543
P125 P -1.2405 0.7741 -1.4553
Au126 Au -2.6944 -0.5305 -0.1675
H129 H -3.7497 -2.3669 1.543
O144 O -5.923 -0.11 0.3771
C145 C -5.5431 1.1917 0.5261
O146 O -4.8345 1.555 1.4363
C147 C -7.366 -0.6394 2.6893
H148 H -7.8191 -0.1701 1.8169
H149 H -7.1192 0.1525 3.4087
H150 H -8.094 -1.2966 3.1716
C151 C -5.7186 -2.4245 3.3584
H152 H -4.8072 -2.9678 3.1158
H153 H -6.5346 -3.1443 3.4814
H154 H -5.5824 -1.9384 4.3324
C155 C -6.0883 2.0655 -0.5367
C156 C -5.7661 3.4244 -0.4895
C157 C -6.8968 1.5743 -1.5645
C158 C -6.2446 4.2844 -1.4673
H159 H -5.1443 3.7879 0.3206
C160 C -7.3758 2.4395 -2.5394
H161 H -7.1507 0.5218 -1.5957
C162 C -7.0502 3.7923 -2.4918
H163 H -5.9994 5.3405 -1.4282
H164 H -8.0101 2.0602 -3.3337
H165 H -7.4324 4.4673 -3.251
C166 C -1.9867 0.8352 -3.1318
C167 C -3.0832 1.6844 -3.3239
C168 C -1.5854 -0.0031 -4.1762
C169 C -3.7528 1.7068 -4.5402
H170 H -3.4218 2.3347 -2.5232
C171 C -2.2587 0.0278 -5.3946
H172 H -0.7477 -0.6837 -4.0723
C173 C -3.3402 0.8804 -5.5805
H174 H -4.6013 2.3706 -4.6695
H175 H -1.9317 -0.6208 -6.201
H176 H -3.8606 0.8997 -6.5324
C177 C -1.1878 2.5233 -0.9433
C178 C -0.6235 3.4905 -1.7859
C179 C -1.8143 2.9238 0.2388
C180 C -0.6855 4.8345 -1.4468
H181 H -0.1629 3.1979 -2.7252
C182 C -1.8697 4.274 0.5769
H183 H -2.2786 2.1875 0.8864
C184 C -1.31 5.2277 -0.2641
H185 H -0.261 5.5797 -2.1119
H186 H -2.3638 4.576 1.495
H187 H -1.3697 6.281 -0.0084
C127 C -5.0632 -3.9844 -0.1674
C128 C -4.7446 -2.9284 -0.9566
H130 H -5.4725 -2.1896 -1.2723
H131 H -3.7982 -2.9144 -1.4827
H132 H -4.2916 -4.733 0.0066
C133 C -6.3232 -4.2331 0.5077
C134 C -7.4365 -3.3846 0.3803
C135 C -6.4322 -5.3642 1.3349
C136 C -8.614 -3.6598 1.0649
H137 H -7.394 -2.5261 -0.281
C138 C -7.6038 -5.6333 2.0207
H139 H -5.5825 -6.034 1.4324
C140 C -8.698 -4.7763 1.8907
H141 H -9.4728 -3.0074 0.9447
H142 H -7.6741 -6.5125 2.6524
H143 H -9.6206 -4.9919 2.4197

#END
