# Supplementary material for: Synthesis of a Mechanically Planar Chiral Rotaxane Ligand for Enantioselective Catalysis
Source: Chem. 2020 Apr 9;6(4):994–1006. doi: 10.1016/j.chempr.2020.02.006 (PMC7153771; doi:10.1016/j.chempr.2020.02.006)
Supplement: Data S5. Model_Table_S18_Structures.cif [file mmc6.zip › Model_Table_S18_structures.cif]

#######################################################################
#
#                 Cambridge Crystallographic Data Centre
#                                CCDC 
#
#######################################################################
#
# If this CIF has been generated from an entry in the Cambridge 
# Structural Database, then it will include bibliographic, chemical, 
# crystal, experimental, refinement or atomic coordinate data resulting 
# from the CCDC's data processing and validation procedures.
#
#######################################################################

data_Entry2_RReRot_13_CHCL3_TS1
_cell_length_a                   1
_cell_length_b                   1
_cell_length_c                   1
_cell_angle_alpha                90
_cell_angle_beta                 90
_cell_angle_gamma                90
_cell_volume                     1
loop_
_atom_site_label
_atom_site_type_symbol
_atom_site_fract_x
_atom_site_fract_y
_atom_site_fract_z
N N -1.0366 -3.4575 2.4117
N N -2.5955 -4.4687 0.4249
C C 2.0775 0.1253 3.1128
H H 3.119 0.3874 3.2424
C C 1.1675 1.1154 2.7261
O O -1.758 1.7023 -4.0328
O O 1.6919 2.387 2.526
C C -0.1441 -2.9348 3.2898
C C -1.4666 -4.7366 2.5508
C C -0.9933 -5.5489 3.5773
H H -1.3164 -6.5755 3.6692
C C -3.1125 -6.4392 1.6774
H H -3.0081 -7.037 2.5712
C C -2.4277 -5.2379 1.5317
C C -0.0727 -5.0276 4.4809
H H 0.3043 -5.6423 5.2887
C C 0.3515 -3.7147 4.3412
H H 1.0461 -3.2801 5.0472
C C -0.1803 0.7892 2.5851
H H -0.9143 1.5391 2.3275
C C -3.3916 -4.8777 -0.5888
C C 0.0046 4.0865 -0.488
H H -1.0192 3.9875 -0.1
H H 0.2823 5.1392 -0.3469
C C -4.6362 -0.4995 -3.2927
H H -5.5764 -0.472 -2.7501
C C 1.6496 -1.1818 3.3007
C C -3.8764 0.6627 -3.3989
H H -4.1959 1.5759 -2.9115
C C 0.302 -1.533 3.1211
C C -0.6032 -0.5211 2.7979
H H -1.6583 -0.7466 2.7273
C C -3.9545 -6.8642 0.6523
H H -4.496 -7.7973 0.7461
C C 0.9115 3.4099 1.8237
H H -0.1101 3.4403 2.2155
H H 1.4006 4.3458 2.0943
C C 0.0222 3.7456 -1.9881
H H -0.1343 2.669 -2.1219
H H 1.0208 3.9567 -2.3946
C C -2.6606 0.6253 -4.0816
C C -3.4739 -4.0417 -1.8422
H H -3.0835 -4.6445 -2.6742
H H -2.8106 -3.1812 -1.7331
C C -4.0834 -6.0894 -0.4908
H H -4.7117 -6.4152 -1.3096
C C -4.2039 -1.7105 -3.8501
C C 0.9354 3.1732 0.3176
H H 1.9648 3.2865 -0.0402
C C -4.996 -2.9813 -3.6326
H H -6.0548 -2.7899 -3.8414
H H -4.6691 -3.7428 -4.3505
C C -2.2508 -0.5435 -4.7161
H H -1.3168 -0.5483 -5.2651
C C -3.0158 -1.704 -4.5895
H H -2.6785 -2.6185 -5.0666
C C -1.0286 4.5092 -2.8068
H H -0.7801 5.5773 -2.776
H H -2.0115 4.4096 -2.3279
C C -2.2051 3.0011 -4.5574
H H -2.3655 2.8891 -5.6348
H H -3.1548 3.271 -4.0856
C C -4.8927 -3.5665 -2.2061
H H -5.5923 -4.4071 -2.1361
H H -5.2249 -2.8206 -1.4737
C C -1.1498 4.0604 -4.2775
H H -1.4202 4.9258 -4.8942
H H -0.1811 3.7083 -4.6529
H H 2.3783 -1.9415 3.5592
H H 0.6544 2.1306 0.128
O O -4.4861 4.2885 0.6473
N N -2.1161 -0.8662 0.0632
O O -4.0356 3.2388 -1.3139
C C -1.5039 -0.0069 -0.8139
C C -4.2321 1.9056 0.7288
N N -3.1255 1.0255 0.2464
C C -6.8174 2.0333 0.5116
N N -3.1005 -0.2508 0.7046
C C -5.5696 1.2035 0.308
H H -5.6301 0.2541 0.8371
H H -5.4653 0.9644 -0.7535
C C -9.1415 3.5769 0.8375
H H -10.0403 4.1695 0.9635
C C -8.5175 3.5058 -0.4075
H H -8.9313 4.04 -1.2552
C C -7.3648 2.7387 -0.5675
H H -6.8878 2.6812 -1.5409
C C -7.4586 2.1039 1.7545
H H -7.0653 1.5514 2.6008
C C -2.1539 1.2074 -0.6909
H H -2.0432 2.1076 -1.2605
C C -8.6099 2.8723 1.917
H H -9.0953 2.9145 2.8853
C C -4.2048 3.2111 -0.0879
C C -3.4564 6.4069 -0.0032
H H -2.6793 5.9135 -0.5904
H H -3.6333 7.3946 -0.4381
H H -3.0986 6.5426 1.0209
C C -4.7497 5.6146 -0.0107
H H -5.0675 5.3885 -1.0304
C C -5.8657 6.2408 0.7992
H H -5.5486 6.3966 1.8337
H H -6.1272 7.2116 0.3691
H H -6.7556 5.6083 0.7935
C C -4.0955 2.2397 2.2349
H H -4.9564 2.8742 2.4623
H H -3.2263 2.8975 2.3322
C C -3.9804 1.1751 3.3149
C C -3.7596 -0.5549 5.5373
C C -3.0591 1.4204 4.3426
C C -4.8043 0.0479 3.4375
C C -4.6894 -0.8101 4.5301
C C -2.9464 0.5711 5.4414
H H -2.4231 2.2977 4.2852
H H -5.546 -0.1846 2.6875
H H -5.3393 -1.6755 4.5977
H H -2.2239 0.792 6.2188
H H -3.679 -1.2199 6.3895
Cu Cu -1.7873 -2.6405 0.6706
C C -0.5608 -0.4232 -1.8874
H H -1.0326 -1.2153 -2.4741
H H -0.4527 0.4231 -2.566
C C 5.4961 0.8248 1.0802
C C 4.2391 1.3118 0.6583
C C 6.1908 1.1856 2.2067
P P 1.2067 -1.0405 -1.5828
Au Au 2.8226 0.2535 -0.3851
H H 3.823 2.0984 1.283
O O 6.1315 -0.1133 0.2074
C C 5.8052 -1.4558 0.2747
O O 5.0239 -1.8824 1.1221
C C 7.4616 0.4919 2.5865
H H 7.9587 0.0354 1.7324
H H 7.242 -0.2982 3.3164
H H 8.1454 1.1927 3.0714
C C 5.7002 2.1948 3.1972
H H 4.7637 2.6779 2.9268
H H 6.4648 2.9648 3.3432
H H 5.5615 1.7041 4.1684
C C 1.8082 -1.188 -3.3553
C C 2.5941 -2.2814 -3.7314
C C 1.5497 -0.1732 -4.2834
C C 3.1066 -2.3645 -5.0256
H H 2.8077 -3.0732 -3.0233
C C 2.062 -0.2635 -5.5777
H H 0.9426 0.6872 -4.0272
C C 2.8406 -1.3578 -5.9514
H H 3.7119 -3.2181 -5.3074
H H 1.8489 0.5231 -6.2921
H H 3.237 -1.4246 -6.9576
C C 1.0997 -2.8066 -1.0107
C C 0.3132 -3.7339 -1.7052
C C 1.8967 -3.2313 0.0565
C C 0.3218 -5.0747 -1.3294
H H -0.2854 -3.4247 -2.5554
C C 1.8988 -4.576 0.4307
H H 2.5294 -2.5266 0.5841
C C 1.1134 -5.4965 -0.26
H H -0.2832 -5.7901 -1.874
H H 2.5236 -4.9006 1.2545
H H 1.1251 -6.5422 0.025
C C 6.5319 -2.2714 -0.7775
C C 6.247 -1.6795 -2.1722
H H 5.1761 -1.6866 -2.398
H H 6.7559 -2.2844 -2.9283
H H 6.6119 -0.6531 -2.247
C C 6.0426 -3.7234 -0.7065
H H 4.9685 -3.7898 -0.903
H H 6.2321 -4.1571 0.2783
H H 6.5699 -4.3206 -1.4554
C C 8.0473 -2.2057 -0.4852
H H 8.4154 -1.179 -0.5472
H H 8.5812 -2.8089 -1.2248
H H 8.2772 -2.6048 0.5077
C C 5.1255 3.6864 -0.4044
C C 4.8917 2.5803 -1.1661
H H 5.6658 1.8666 -1.4224
H H 3.9799 2.5113 -1.744
H H 4.3172 4.4075 -0.2998
C C 6.3385 4.0109 0.3211
C C 7.4939 3.2066 0.2737
C C 6.3561 5.171 1.1218
C C 8.6239 3.552 1.012
H H 7.5215 2.3266 -0.3574
C C 7.4806 5.5088 1.8592
H H 5.4735 5.8009 1.1601
C C 8.6178 4.6947 1.8102
H H 9.5099 2.9304 0.9607
H H 7.4799 6.4027 2.4712
H H 9.4983 4.9604 2.3833

#===END

data_Entry2_RSiRot_13_CHCL3_TS1
_cell_length_a                   1
_cell_length_b                   1
_cell_length_c                   1
_cell_angle_alpha                90
_cell_angle_beta                 90
_cell_angle_gamma                90
_cell_volume                     1
loop_
_atom_site_label
_atom_site_type_symbol
_atom_site_fract_x
_atom_site_fract_y
_atom_site_fract_z
C C -5.4426 -1.1645 0.1524
C C -4.3303 -0.5927 0.812
C C -6.1544 -2.2714 0.5376
P P -0.9385 1.5662 -1.1068
Au Au -2.7377 0.3632 -0.0723
H H -4.0635 -1.0755 1.7476
O O -5.9009 -0.4799 -1.0157
C C -5.3828 -0.8004 -2.259
O O -4.5314 -1.6767 -2.3868
C C -7.2271 -2.8424 -0.3374
H H -7.6896 -2.0889 -0.9731
H H -6.7945 -3.6145 -0.9869
H H -7.9975 -3.3252 0.2678
C C -5.8562 -3.0637 1.7714
H H -5.0749 -2.6445 2.4013
H H -6.7696 -3.1689 2.3655
H H -5.5504 -4.0763 1.4817
C C -0.55 3.1546 -0.2184
C C -1.1185 3.3944 1.0352
C C 0.2222 4.1487 -0.8318
C C -0.9186 4.62 1.671
H H -1.7149 2.6261 1.5133
C C 0.4158 5.3724 -0.1964
H H 0.6489 3.9859 -1.8155
C C -0.1564 5.61 1.0545
H H -1.3617 4.7991 2.6437
H H 1.0068 6.1416 -0.6796
H H -0.0123 6.5669 1.5424
C C -1.5456 2.1404 -2.788
C C -2.154 3.3932 -2.9195
C C -1.4753 1.2907 -3.8962
C C -2.6664 3.7987 -4.1512
H H -2.228 4.0611 -2.0702
C C -1.987 1.7026 -5.1272
H H -1.0153 0.3118 -3.8369
C C -2.5808 2.9567 -5.2583
H H -3.131 4.7735 -4.2419
H H -1.9143 1.039 -5.9809
H H -2.9763 3.2741 -6.2158
O O 3.8524 -3.9767 2.4933
N N 2.348 0.6014 0.3573
O O 1.8476 -3.5694 1.4984
C C 1.5893 0.0223 -0.6308
C C 3.851 -2.6273 0.5052
N N 3.0181 -1.4344 0.1826
C C 4.4054 -4.9578 -0.4744
N N 3.2079 -0.2768 0.8594
C C 3.9236 -3.5464 -0.7544
H H 4.5447 -3.0473 -1.5006
H H 2.9194 -3.6309 -1.1729
C C 5.213 -7.5995 0.0468
H H 5.5261 -8.6181 0.2442
C C 3.8568 -7.2833 -0.0252
H H 3.1095 -8.0561 0.1132
C C 3.459 -5.9739 -0.2862
H H 2.4013 -5.7372 -0.3468
C C 5.7632 -5.2898 -0.4088
H H 6.5216 -4.5321 -0.5641
C C 2.0126 -1.2895 -0.7185
H H 1.6733 -2.0804 -1.3538
C C 6.1641 -6.5994 -0.1486
H H 7.2204 -6.8376 -0.1044
C C 3.0732 -3.4201 1.5662
C C 2.7466 -4.1012 4.6696
H H 1.9631 -3.4066 4.3577
H H 2.3276 -4.7681 5.4283
H H 3.5653 -3.5361 5.1233
C C 3.2534 -4.9201 3.4973
H H 2.4287 -5.4203 2.9849
C C 4.3663 -5.8884 3.8361
H H 5.2106 -5.3623 4.2893
H H 3.9998 -6.6318 4.5493
H H 4.7137 -6.4081 2.9404
C C 5.2365 -2.2002 1.0474
H H 5.7705 -3.1333 1.2396
H H 5.0817 -1.7429 2.0256
C C 6.1055 -1.2695 0.221
C C 7.8979 0.4566 -1.1091
C C 6.3918 0.0063 0.7258
C C 6.745 -1.6644 -0.9622
C C 7.6244 -0.8078 -1.626
C C 7.2811 0.8584 0.075
H H 5.9172 0.3268 1.6461
H H 6.5911 -2.6549 -1.3696
H H 8.1109 -1.141 -2.5357
H H 7.4953 1.8344 0.4957
H H 8.5937 1.1154 -1.6157
Cu Cu 2.3517 2.3048 1.2046
C C 0.7201 0.7648 -1.5868
H H 0.4657 0.0882 -2.4011
H H 1.3029 1.5707 -2.0423
C C -5.9965 0.0406 -3.3614
C C -7.5257 -0.1671 -3.3636
H H -7.9654 0.4291 -4.1681
H H -7.9688 0.1505 -2.4172
H H -7.7845 -1.2157 -3.541
C C -5.404 -0.3932 -4.7076
H H -4.3224 -0.24 -4.7314
H H -5.8542 0.1997 -5.5085
H H -5.6033 -1.4495 -4.9054
C C -5.675 1.5249 -3.0886
H H -4.5953 1.6982 -3.0586
H H -6.1115 1.854 -2.1427
H H -6.0927 2.1349 -3.8946
N N 1.9206 3.014 3.0975
N N 3.361 4.0366 1.0379
C C -1.7589 0.0533 3.4432
H H -2.8354 -0.0035 3.5417
C C -1.0727 -1.001 2.8307
O O 0.9491 -1.0332 -4.8035
O O -1.8252 -2.0305 2.2881
C C 1.0488 2.5261 4.0164
C C 2.5737 4.1807 3.3233
C C 2.3719 4.9025 4.4969
H H 2.8775 5.8418 4.6674
C C 4.3292 5.7453 2.4024
H H 4.4351 6.2339 3.3601
C C 3.4611 4.6727 2.2346
C C 1.4852 4.4101 5.4495
H H 1.3192 4.9552 6.3701
C C 0.8174 3.2173 5.2095
H H 0.1348 2.8061 5.941
C C 0.3209 -0.9656 2.7572
H H 0.8667 -1.8068 2.3542
C C 4.0606 4.4656 -0.036
C C -1.6488 -4.249 -0.8192
H H -0.7394 -4.8107 -0.5633
H H -2.3699 -4.9873 -1.1898
C C 4.1653 0.269 -3.4727
H H 5.049 -0.0825 -2.9489
C C -1.0622 1.1763 3.8749
C C 3.1887 -0.6579 -3.8455
H H 3.3365 -1.7055 -3.6167
C C 0.3284 1.2707 3.7058
C C 1.0072 0.1639 3.1934
H H 2.0868 0.1868 3.1183
C C 5.0778 6.1842 1.3122
H H 5.7594 7.0184 1.4226
C C -1.1765 -2.8614 1.2588
H H -0.5907 -2.1958 0.6184
H H -0.4878 -3.5567 1.7415
C C -1.3504 -3.253 -1.953
H H -0.5891 -2.533 -1.6222
H H -2.258 -2.671 -2.1548
C C 2.0443 -0.2213 -4.5128
C C 3.8725 3.7843 -1.3693
H H 3.6357 4.555 -2.1147
H H 3.0088 3.1194 -1.3079
C C 4.9327 5.5533 0.0859
H H 5.486 5.8948 -0.7797
C C 4.0336 1.6303 -3.7634
C C -2.2341 -3.5938 0.4511
H H -2.7055 -4.3566 1.08
H H -3.0157 -2.888 0.1528
C C 5.0945 2.6242 -3.339
H H 6.0815 2.2145 -3.5837
H H 4.9849 3.5421 -3.929
C C 1.9223 1.1237 -4.8698
H H 1.0435 1.4431 -5.415
C C 2.9055 2.0325 -4.4944
H H 2.7967 3.0753 -4.7746
C C -0.897 -3.9157 -3.2656
H H -1.7051 -4.5631 -3.6243
H H -0.0393 -4.5782 -3.0799
C C 0.8923 -2.3873 -4.2651
H H 1.5896 -3.0305 -4.8116
H H 1.2119 -2.3615 -3.2193
C C 5.111 2.9978 -1.8414
H H 6.0089 3.6014 -1.6609
H H 5.2197 2.0939 -1.2338
C C -0.5441 -2.8923 -4.3669
H H -0.7102 -3.3224 -5.3586
H H -1.2171 -2.0317 -4.2812
H H -1.611 2.0102 4.3002
C C -5.753 0.7403 2.7384
C C -5.2646 1.3234 1.6038
H H -5.8574 1.4423 0.7047
H H -4.3738 1.9339 1.6647
H H -5.1416 0.7942 3.6373
C C -6.9991 0.0191 2.8862
C C -7.9284 -0.1213 1.8362
C C -7.2865 -0.5827 4.129
C C -9.1028 -0.8457 2.0283
H H -7.7486 0.3561 0.8806
C C -8.4534 -1.3069 4.314
H H -6.5781 -0.476 4.9436
C C -9.3639 -1.4442 3.2596
H H -9.8152 -0.9396 1.2174
H H -8.6619 -1.7648 5.2733
H H -10.2785 -2.0068 3.4056

#===END

data_Entry4_RReRot_15_CHCL3_TS1
_cell_length_a                   1
_cell_length_b                   1
_cell_length_c                   1
_cell_angle_alpha                90
_cell_angle_beta                 90
_cell_angle_gamma                90
_cell_volume                     1
loop_
_atom_site_label
_atom_site_type_symbol
_atom_site_fract_x
_atom_site_fract_y
_atom_site_fract_z
N N -0.9887 -2.9965 3.0007
N N -2.2251 -4.4431 1.0576
C C 1.6151 1.0127 3.434
H H 2.6025 1.4192 3.6091
C C 0.6389 1.8179 2.837
O O -1.7591 1.0905 -4.2231
O O 1.0276 3.1048 2.4888
C C -0.2453 -2.257 3.8617
C C -1.2686 -4.2948 3.2774
C C -0.7939 -4.9041 4.4353
H H -0.9979 -5.9448 4.6404
C C -2.5914 -6.3039 2.5141
H H -2.4895 -6.7714 3.4827
C C -2.0603 -5.0435 2.2645
C C -0.0284 -4.1582 5.3258
H H 0.3463 -4.6126 6.2343
C C 0.2454 -2.8287 5.0415
H H 0.8176 -2.2233 5.7312
C C -0.6432 1.308 2.6388
H H -1.4278 1.9211 2.2189
C C -2.8636 -5.0781 0.0486
C C -0.6354 4.1388 -0.8307
H H -1.6735 3.9806 -0.5056
H H -0.4763 5.225 -0.8256
C C -4.3811 -1.3793 -3.3844
H H -5.3593 -1.415 -2.9143
C C 1.3227 -0.3016 3.7727
C C -3.7762 -0.1445 -3.6046
H H -4.2556 0.7687 -3.2737
C C 0.0489 -0.8431 3.5353
C C -0.9309 -0.0066 2.9985
H H -1.9396 -0.3736 2.8722
C C -3.2722 -6.9625 1.493
H H -3.6919 -7.9455 1.6664
C C 0.1837 3.9149 1.6044
H H -0.8539 3.8901 1.9522
H H 0.5587 4.9295 1.7407
C C -0.4574 3.598 -2.2604
H H -0.4769 2.5021 -2.2407
H H 0.5408 3.8727 -2.6283
C C -2.5115 -0.0967 -4.1912
C C -2.9318 -4.4179 -1.3071
H H -2.3392 -5.0261 -2.0051
H H -2.4447 -3.4423 -1.2451
C C -3.3968 -6.3551 0.2524
H H -3.8989 -6.8633 -0.5603
C C -3.7457 -2.5788 -3.7319
C C 0.3151 3.4533 0.1575
H H 1.3515 3.6081 -0.1622
C C -4.3747 -3.9104 -3.3841
H H -5.4195 -3.9181 -3.7154
H H -3.8661 -4.7087 -3.9372
C C -1.9003 -1.2683 -4.6288
H H -0.9313 -1.2134 -5.1098
C C -2.512 -2.4995 -4.3879
H H -2.0172 -3.4113 -4.7065
C C -1.517 4.1084 -3.2475
H H -1.4058 5.1963 -3.3363
H H -2.5195 3.9381 -2.8329
C C -2.3398 2.2676 -4.8869
H H -2.4163 2.0412 -5.9554
H H -3.3441 2.4463 -4.4912
C C -4.3529 -4.2582 -1.8786
H H -4.9147 -5.189 -1.7431
H H -4.8868 -3.4862 -1.3112
C C -1.4518 3.4817 -4.6563
H H -1.77 4.2302 -5.3916
H H -0.4181 3.2214 -4.9142
H H 2.105 -0.921 4.1962
H H 0.1369 2.3728 0.1219
O O -5.383 3.8305 -0.1891
N N -2.2196 -0.8949 0.2486
O O -4.5207 2.6336 -1.9132
C C -1.6682 -0.1004 -0.7243
C C -4.7919 1.5532 0.2649
N N -3.5086 0.8172 0.0464
C C -7.2983 1.224 -0.3575
N N -3.3347 -0.3492 0.7175
C C -5.9361 0.5831 -0.1946
H H -5.9634 -0.2499 0.507
H H -5.6186 0.1734 -1.1565
C C -9.8233 2.4059 -0.7264
H H -10.7979 2.8585 -0.8676
C C -8.9845 2.19 -1.819
H H -9.3055 2.4705 -2.8157
C C -7.7339 1.6032 -1.6342
H H -7.0917 1.4316 -2.4917
C C -8.155 1.4361 0.73
H H -7.8563 1.1364 1.7278
C C -2.4951 1.0002 -0.8471
H H -2.4662 1.8085 -1.549
C C -9.4053 2.0247 0.548
H H -10.0549 2.1789 1.4019
C C -4.8483 2.7312 -0.7229
C C -4.5875 5.9953 -0.9838
H H -3.6599 5.5643 -1.3675
H H -4.8267 6.8765 -1.5855
H H -4.4308 6.3175 0.0491
C C -5.7329 5.0042 -1.0611
H H -5.8434 4.6085 -2.0725
C C -7.0475 5.5232 -0.5178
H H -6.9312 5.8583 0.5163
H H -7.3806 6.3729 -1.1205
H H -7.817 4.7493 -0.5542
C C -4.9295 2.081 1.7159
H H -5.9032 2.5764 1.7437
H H -4.1978 2.8847 1.835
C C -4.8056 1.1604 2.9179
C C -4.5951 -0.3286 5.3077
C C -3.8902 1.5133 3.9166
C C -5.635 0.0552 3.1564
C C -5.5248 -0.6856 4.331
C C -3.7812 0.7812 5.0981
H H -3.2563 2.3819 3.7737
H H -6.3828 -0.243 2.4351
H H -6.1781 -1.5365 4.4883
H H -3.0622 1.082 5.8516
H H -4.5179 -0.9008 6.225
Cu Cu -1.6942 -2.4995 1.1283
C C -0.5975 -0.5284 -1.6657
H H -0.9234 -1.4459 -2.1621
H H -0.5382 0.2286 -2.4477
C C 5.1104 1.6509 1.4173
C C 3.8316 2.0295 0.9452
C C 5.781 2.1343 2.5098
P P 1.1969 -0.8628 -1.1594
Au Au 2.5557 0.7456 -0.0284
H H 3.3478 2.8355 1.4918
O O 5.7799 0.6676 0.6239
C C 5.5106 -0.6745 0.8444
O O 4.8666 -1.0438 1.8304
C C 7.0836 1.5364 2.9405
H H 7.5819 1.0015 2.1341
H H 6.9081 0.831 3.7625
H H 7.7474 2.3155 3.3239
C C 5.2356 3.1925 3.4163
H H 4.2985 3.6335 3.0829
H H 5.9749 3.9909 3.5361
H H 5.0748 2.7621 4.4123
C C 6.0476 -1.5451 -0.201
C C 5.7912 -2.9244 -0.1201
C C 6.7759 -1.0446 -1.2847
C C 6.2379 -3.7766 -1.1115
H H 5.2303 -3.3081 0.7229
C C 7.235 -1.8952 -2.2832
H H 6.9795 0.0161 -1.346
C C 6.9568 -3.2628 -2.2003
H H 6.0481 -4.8413 -1.0728
H H 7.7964 -1.4893 -3.1132
C C 1.9947 -1.1302 -2.8388
C C 3.0359 -2.0579 -2.95
C C 1.6396 -0.3553 -3.9479
C C 3.704 -2.2213 -4.1622
H H 3.3352 -2.6545 -2.0963
C C 2.3102 -0.526 -5.1599
H H 0.8412 0.3764 -3.9005
C C 3.3403 -1.4582 -5.2706
H H 4.5071 -2.9458 -4.2355
H H 2.0225 0.0718 -6.0171
H H 3.8568 -1.5874 -6.2145
C C 1.2542 -2.5541 -0.3869
C C 0.723 -3.6606 -1.0616
C C 1.926 -2.7355 0.8249
C C 0.8616 -4.937 -0.5236
H H 0.224 -3.5381 -2.0171
C C 2.058 -4.017 1.3625
H H 2.3647 -1.8886 1.3399
C C 1.5286 -5.1162 0.6898
H H 0.4569 -5.7913 -1.0538
H H 2.5824 -4.1515 2.3014
H H 1.6424 -6.112 1.1024
O O 7.3385 -4.1807 -3.1447
C C 8.1145 -3.7471 -4.2918
H H 7.554 -3.0246 -4.8909
H H 8.2946 -4.6481 -4.8727
H H 9.0664 -3.3124 -3.9766
C C 4.5592 4.3536 -0.2923
C C 4.4301 3.1709 -0.9597
H H 5.2654 2.5049 -1.1404
H H 3.5444 2.9849 -1.5524
H H 3.6943 5.0131 -0.2599
C C 5.7262 4.832 0.4222
C C 6.9455 4.127 0.4491
C C 5.6306 6.0442 1.1355
C C 8.0272 4.6178 1.1769
H H 7.0588 3.2116 -0.1187
C C 6.7077 6.5268 1.863
H H 4.6981 6.5983 1.1144
C C 7.909 5.8096 1.8904
H H 8.9633 4.0722 1.1834
H H 6.6204 7.4588 2.4083
H H 8.7522 6.1885 2.4558

#===END

data_Entry4_RSiRot_15_CHCL3_TS1
_cell_length_a                   1
_cell_length_b                   1
_cell_length_c                   1
_cell_angle_alpha                90
_cell_angle_beta                 90
_cell_angle_gamma                90
_cell_volume                     1
loop_
_atom_site_label
_atom_site_type_symbol
_atom_site_fract_x
_atom_site_fract_y
_atom_site_fract_z
C C 4.9259 -1.9234 -0.5041
C C 3.7738 -1.5426 -1.2305
C C 5.5481 -3.1454 -0.5109
P P 0.9347 1.5175 0.3016
Au Au 2.3885 -0.1684 -0.5786
H H 3.3683 -2.3095 -1.8834
O O 5.5292 -0.9003 0.2884
C C 5.193 -0.7837 1.6292
O O 4.3448 -1.5199 2.1405
C C 6.6833 -3.4378 0.4205
H H 7.2228 -2.5382 0.7142
H H 6.2946 -3.9123 1.3308
H H 7.3814 -4.1415 -0.038
C C 5.0805 -4.3063 -1.3311
H H 4.3107 -4.0616 -2.0598
H H 5.9304 -4.7528 -1.8555
H H 4.6798 -5.0788 -0.6627
C C 5.9556 0.2552 2.3203
C C 5.7358 0.4406 3.6954
C C 6.9064 1.0446 1.6651
C C 6.4474 1.3953 4.3944
H H 5.0027 -0.1773 4.1984
C C 7.6241 2.0109 2.3598
H H 7.0864 0.8979 0.6083
C C 7.3916 2.1874 3.7273
H H 6.2957 1.5529 5.4542
H H 8.3558 2.6111 1.8367
C C 0.542 2.8868 -0.8984
C C 0.7594 2.6966 -2.2651
C C 0.1271 4.1386 -0.4275
C C 0.564 3.7534 -3.1564
H H 1.0856 1.7303 -2.6329
C C -0.0671 5.1891 -1.3192
H H -0.0168 4.3052 0.6345
C C 0.154 4.998 -2.6847
H H 0.7338 3.6006 -4.2159
H H -0.3803 6.1582 -0.9488
H H 0.0138 5.8211 -3.3758
C C 1.9599 2.4048 1.5991
C C 2.9 3.3457 1.1612
C C 1.8831 2.0894 2.9567
C C 3.7411 3.9749 2.0756
H H 2.9766 3.5959 0.1092
C C 2.7257 2.7267 3.8692
H H 1.1786 1.3619 3.3391
C C 3.6533 3.6691 3.4333
H H 4.4639 4.7027 1.726
H H 2.6517 2.4779 4.9214
H H 4.3099 4.156 4.1443
O O -4.9024 -3.9951 -0.8927
N N -2.5384 0.5975 -0.4053
O O -2.7379 -3.7065 -0.2514
C C -1.7528 0.2755 0.674
C C -4.4263 -2.2283 0.6678
N N -3.4339 -1.1279 0.5158
C C -5.0818 -4.0895 2.3343
N N -3.5529 -0.255 -0.5121
C C -4.3551 -2.7739 2.1273
H H -4.727 -2.0015 2.8032
H H -3.3041 -2.9467 2.3679
C C -6.3598 -6.5653 2.7036
H H -6.8537 -7.519 2.848
C C -4.9943 -6.5168 2.4248
H H -4.4199 -7.4334 2.3556
C C -4.3621 -5.2884 2.2455
H H -3.2977 -5.2581 2.0363
C C -6.4488 -4.1507 2.6271
H H -7.0302 -3.2415 2.7225
C C -2.3287 -0.8415 1.2481
H H -2.0355 -1.4 2.1116
C C -7.0834 -5.3786 2.8086
H H -8.1425 -5.4061 3.0368
C C -3.9286 -3.3742 -0.2275
C C -4.2005 -4.7937 -3.0916
H H -3.3045 -4.1686 -3.0792
H H -3.9916 -5.6755 -3.7037
H H -5.0176 -4.237 -3.5582
C C -4.5889 -5.2287 -1.691
H H -3.7497 -5.7102 -1.1847
C C -5.8432 -6.0727 -1.6168
H H -6.6878 -5.5482 -2.0714
H H -5.6866 -7.0097 -2.1586
H H -6.0911 -6.3085 -0.5795
C C -5.8344 -1.76 0.233
H H -6.497 -2.6061 0.4288
H H -5.821 -1.6424 -0.851
C C -6.4152 -0.4959 0.8378
C C -7.7124 1.8191 1.7959
C C -6.6927 0.5834 -0.0123
C C -6.8073 -0.3911 2.1793
C C -7.4419 0.7568 2.656
C C -7.3381 1.7256 0.4562
H H -6.4102 0.5171 -1.057
H H -6.6507 -1.212 2.8667
H H -7.7424 0.8089 3.6963
H H -7.5526 2.54 -0.2268
H H -8.22 2.7037 2.1629
Cu Cu -2.4717 1.9284 -1.7692
C C -0.6644 1.1189 1.2475
H H -0.3254 0.6349 2.1626
H H -1.0768 2.0864 1.5499
O O 8.0416 3.1137 4.5016
C C 9.0512 3.965 3.9015
H H 9.4119 4.5958 4.7099
H H 8.6196 4.585 3.1113
H H 9.8752 3.3693 3.5003
N N -2.2945 1.9439 -3.8326
N N -3.2554 3.761 -2.0592
C C 0.9482 -1.4937 -3.6035
H H 1.9828 -1.742 -3.7999
C C 0.2579 -2.1794 -2.5981
O O -0.494 0.5646 4.8941
O O 0.9677 -3.0862 -1.8276
C C -1.6304 1.0766 -4.6382
C C -2.8416 3.0736 -4.3441
C C -2.7407 3.371 -5.7009
H H -3.1565 4.2832 -6.1033
C C -4.2686 5.0775 -3.7811
H H -4.4839 5.2503 -4.8258
C C -3.489 4.0003 -3.3769
C C -2.0684 2.4864 -6.5388
H H -1.9839 2.6988 -7.5972
C C -1.5073 1.3335 -6.007
H H -0.991 0.624 -6.6397
C C -1.0944 -1.9086 -2.3836
H H -1.6568 -2.4854 -1.6635
C C -3.7303 4.598 -1.1101
C C 1.0856 -4.1027 1.8562
H H 0.1186 -4.6192 1.9316
H H 1.8137 -4.7407 2.3714
C C -3.7117 1.8319 3.535
H H -4.6894 1.4626 3.2417
C C 0.3176 -0.4713 -4.3038
C C -2.7937 0.9402 4.0949
H H -3.0756 -0.0952 4.2352
C C -1.0103 -0.1153 -4.0185
C C -1.7152 -0.8841 -3.091
H H -2.7597 -0.671 -2.9034
C C -4.7839 5.9381 -2.8137
H H -5.392 6.7843 -3.1083
C C 0.4121 -3.4172 -0.5032
H H 0.0132 -2.4941 -0.073
H H -0.415 -4.1189 -0.6267
C C 1.0204 -2.7523 2.5916
H H 0.2166 -2.1382 2.1632
H H 1.9583 -2.2115 2.4138
C C -1.5298 1.3962 4.4685
C C -3.3989 4.3486 0.341
H H -2.9431 5.2623 0.7445
H H -2.6453 3.5614 0.4
C C -4.5015 5.7071 -1.4761
H H -4.8698 6.3769 -0.7094
C C -3.401 3.1823 3.3481
C C 1.509 -3.9935 0.3753
H H 1.7919 -4.982 -0.0025
H H 2.3955 -3.3542 0.3113
C C -4.3997 4.1337 2.7226
H H -5.3722 3.9975 3.2105
H H -4.091 5.1655 2.9297
C C -1.2235 2.7544 4.3561
H H -0.252 3.1029 4.6818
C C -2.1498 3.6293 3.7985
H H -1.8968 4.681 3.7095
C C 0.8166 -2.8811 4.1116
H H 1.6514 -3.459 4.5241
H H -0.0903 -3.4646 4.3247
C C -0.6331 -0.8819 4.7592
H H -1.2986 -1.2623 5.5408
H H -1.0932 -1.098 3.7907
C C -4.6222 3.9794 1.2028
H H -5.465 4.6244 0.9262
H H -4.9325 2.9549 0.9744
C C 0.7504 -1.5185 4.8347
H H 1.0443 -1.6269 5.8827
H H 1.4723 -0.8355 4.373
H H 0.8791 0.0881 -5.0447
C C 5.0604 -1.1608 -3.6264
C C 4.6684 -0.1606 -2.7821
H H 5.3356 0.2818 -2.052
H H 3.7794 0.4106 -3.0142
H H 4.3795 -1.4416 -4.4274
C C 6.2862 -1.9272 -3.5652
C C 7.2856 -1.6905 -2.6001
C C 6.4825 -2.9639 -4.5015
C C 8.4403 -2.4697 -2.5766
H H 7.1737 -0.8841 -1.8854
C C 7.6303 -3.7401 -4.4708
H H 5.7204 -3.152 -5.2503
C C 8.6118 -3.4965 -3.5032
H H 9.2067 -2.2732 -1.8365
H H 7.7687 -4.533 -5.1958
H H 9.5111 -4.1009 -3.4819

#===END

data_Entry6_RReRot_16_CHCL3_TS1
_cell_length_a                   1
_cell_length_b                   1
_cell_length_c                   1
_cell_angle_alpha                90
_cell_angle_beta                 90
_cell_angle_gamma                90
_cell_volume                     1
loop_
_atom_site_label
_atom_site_type_symbol
_atom_site_fract_x
_atom_site_fract_y
_atom_site_fract_z
N N -1.1323 -2.7265 3.2316
N N -2.0971 -4.4688 1.3811
C C 1.0908 1.5129 3.337
H H 2.0346 2.0175 3.4969
C C 0.0782 2.1676 2.6269
O O -1.7955 0.5799 -4.3855
O O 0.3794 3.4391 2.1569
C C -0.5181 -1.8375 4.0521
C C -1.3068 -4.0129 3.6248
C C -0.8567 -4.4559 4.8654
H H -0.9735 -5.4871 5.1649
C C -2.3727 -6.2115 2.9959
H H -2.2908 -6.5711 4.0113
C C -1.9531 -4.9321 2.6501
C C -0.2263 -3.5541 5.7167
H H 0.1266 -3.8779 6.6879
C C -0.0574 -2.2385 5.3113
H H 0.4095 -1.5139 5.9643
C C -1.1519 1.5368 2.4496
H H -1.9684 2.0353 1.9484
C C -2.605 -5.2601 0.4093
C C -1.0987 4.0275 -1.3511
H H -2.1454 3.8422 -1.0734
H H -1 5.1164 -1.448
C C -4.2795 -1.9737 -3.3931
H H -5.2763 -2.0306 -2.9657
C C 0.8903 0.2222 3.8074
C C -3.7471 -0.7279 -3.7154
H H -4.3041 0.1771 -3.5057
C C -0.3276 -0.4432 3.5925
C C -1.3507 0.2499 2.9441
H H -2.3242 -0.2083 2.8332
C C -2.9171 -7.0325 2.011
H H -3.2482 -8.033 2.2599
C C -0.4665 4.075 1.1429
H H -1.5219 3.9759 1.4172
H H -0.2025 5.1309 1.2048
C C -0.8 3.36 -2.7046
H H -0.7285 2.2745 -2.5706
H H 0.1888 3.6842 -3.057
C C -2.4606 -0.6516 -4.2486
C C -2.671 -4.7415 -1.0056
H H -2.0483 -5.3927 -1.6346
H H -2.2223 -3.7464 -1.0363
C C -3.0207 -6.5613 0.7111
H H -3.418 -7.1917 -0.0738
C C -3.5489 -3.1539 -3.5853
C C -0.1807 3.5036 -0.2413
H H 0.8628 3.7173 -0.4974
C C -4.1067 -4.4848 -3.1317
H H -5.1432 -4.5817 -3.4743
H H -3.5434 -5.2975 -3.6051
C C -1.7477 -1.8142 -4.5273
H H -0.7601 -1.7383 -4.966
C C -2.289 -3.0546 -4.1866
H H -1.7196 -3.957 -4.3847
C C -1.8474 3.6647 -3.7845
H H -1.838 4.7444 -3.9787
H H -2.8497 3.4319 -3.4
C C -2.4038 1.601 -5.2507
H H -2.3629 1.2335 -6.2814
H H -3.4522 1.7347 -4.9663
C C -4.0908 -4.6971 -1.6016
H H -4.6103 -5.6381 -1.3875
H H -4.666 -3.9027 -1.1103
C C -1.6426 2.9105 -5.1142
H H -1.9816 3.5448 -5.9417
H H -0.576 2.7243 -5.2892
H H 1.7023 -0.2826 4.3188
H H -0.2731 2.412 -0.1934
O O -5.7791 3.4386 -0.7781
N N -2.3318 -1.0046 0.2266
O O -4.8322 2.0782 -2.3289
C C -1.7799 -0.2451 -0.7742
C C -5.023 1.2971 -0.0159
N N -3.7083 0.6041 -0.1591
C C -7.5332 0.7495 -0.4126
N N -3.4999 -0.5001 0.6001
C C -6.122 0.2169 -0.3136
H H -6.0459 -0.5588 0.4458
H H -5.84 -0.2453 -1.2637
C C -10.159 1.7187 -0.6377
H H -11.1739 2.0895 -0.7235
C C -9.3911 1.5062 -1.7821
H H -9.808 1.7071 -2.7624
C C -8.088 1.0245 -1.6686
H H -7.4977 0.8524 -2.5632
C C -8.3171 0.956 0.729
H H -7.9148 0.7303 1.7109
C C -2.6654 0.7886 -1.0157
H H -2.6512 1.5465 -1.7729
C C -9.6191 1.4404 0.6177
H H -10.214 1.5931 1.5108
C C -5.1646 2.3174 -1.1609
C C -5.1428 5.4798 -1.9645
H H -4.2239 5.0332 -2.3497
H H -5.4712 6.2448 -2.6736
H H -4.9308 5.9663 -1.0086
C C -6.237 4.443 -1.7985
H H -6.393 3.8845 -2.7236
C C -7.5369 4.993 -1.2496
H H -7.3687 5.4923 -0.2917
H H -7.9489 5.7236 -1.9513
H H -8.2698 4.196 -1.1091
C C -5.1512 2.0319 1.3406
H H -6.1543 2.4674 1.3317
H H -4.4727 2.8896 1.2973
C C -4.9347 1.349 2.6821
C C -4.6254 0.3731 5.3148
C C -4.2878 2.1053 3.67
C C -5.4362 0.0934 3.0501
C C -5.2766 -0.3912 4.3479
C C -4.1341 1.6298 4.9703
H H -3.9031 3.0886 3.4178
H H -5.9507 -0.5312 2.3351
H H -5.674 -1.3672 4.6034
H H -3.6304 2.2415 5.7099
H H -4.5105 -0.0037 6.3245
Cu Cu -1.7534 -2.4894 1.2709
C C -0.6293 -0.6668 -1.6177
H H -0.8426 -1.6588 -2.0239
H H -0.5948 0.0051 -2.4749
C C 4.7148 2.2801 1.5155
C C 3.4335 2.4988 0.9628
C C 5.307 2.933 2.5653
P P 1.157 -0.7789 -0.9946
Au Au 2.3137 1.0334 0.0558
H H 2.8642 3.3133 1.4041
O O 5.4929 1.2708 0.8582
C C 5.3351 -0.0492 1.2134
O O 4.6726 -0.3894 2.1938
C C 6.6278 2.4896 3.1102
H H 7.185 1.8737 2.4069
H H 6.4685 1.9089 4.0277
H H 7.2316 3.3584 3.3846
C C 4.6479 4.0459 3.3177
H H 3.7228 4.4054 2.8718
H H 5.3402 4.8879 3.411
H H 4.4262 3.7069 4.3373
C C 6.0229 -0.9748 0.2918
C C 5.8966 -2.3478 0.526
C C 6.7616 -0.5095 -0.7996
C C 6.4908 -3.2556 -0.3401
H H 5.3263 -2.6899 1.3799
C C 7.3577 -1.4171 -1.6664
H H 6.8624 0.5538 -0.9671
C C 7.2165 -2.7844 -1.4345
H H 6.3991 -4.3198 -0.1645
H H 7.9328 -1.0657 -2.5132
C C 2.0636 -1.1279 -2.6013
C C 3.1744 -1.9782 -2.5846
C C 1.7059 -0.4835 -3.7902
C C 3.9139 -2.1917 -3.747
H H 3.4687 -2.4804 -1.6705
C C 2.4464 -0.705 -4.9521
H H 0.8522 0.1822 -3.8427
C C 3.5489 -1.5571 -4.9334
H H 4.774 -2.8503 -3.7211
H H 2.1564 -0.2095 -5.8714
H H 4.1211 -1.7253 -5.8381
C C 1.3086 -2.3775 -0.0551
C C 0.9182 -3.5865 -0.6449
C C 1.9025 -2.3806 1.2098
C C 1.1216 -4.7876 0.029
H H 0.4791 -3.5998 -1.6371
C C 2.1005 -3.5873 1.8829
H H 2.2238 -1.4508 1.6653
C C 1.7131 -4.7889 1.2937
H H 0.825 -5.7215 -0.4339
H H 2.5628 -3.5841 2.8633
H H 1.8774 -5.7261 1.8128
C C 7.7801 -3.7556 -2.409
F F 8.1503 -4.9457 -1.815
F F 6.8582 -4.0941 -3.3994
F F 8.8857 -3.2614 -3.0707
C C 4.1049 4.7609 -0.475
C C 4.0013 3.5268 -1.0446
H H 4.8531 2.8717 -1.1843
H H 3.112 3.2668 -1.6031
H H 3.2233 5.3987 -0.4843
C C 5.2689 5.3284 0.1769
C C 6.4994 4.6488 0.2679
C C 5.1607 6.6097 0.7548
C C 7.5814 5.2344 0.9213
H H 6.6208 3.6762 -0.1934
C C 6.2382 7.1873 1.4087
H H 4.219 7.1437 0.6843
C C 7.4521 6.4971 1.4978
H H 8.5264 4.7073 0.9758
H H 6.1417 8.1729 1.8477
H H 8.2958 6.9503 2.0049

#===END

data_Entry6_RSiRot_16_CHCL3_TS1
_cell_length_a                   1
_cell_length_b                   1
_cell_length_c                   1
_cell_angle_alpha                90
_cell_angle_beta                 90
_cell_angle_gamma                90
_cell_volume                     1
loop_
_atom_site_label
_atom_site_type_symbol
_atom_site_fract_x
_atom_site_fract_y
_atom_site_fract_z
C C 4.6928 -2.4623 -0.2886
C C 3.5157 -2.1482 -1.0026
C C 5.2362 -3.7014 -0.0671
P P 0.9601 1.3708 -0.0482
Au Au 2.2802 -0.5521 -0.603
H H 3.0125 -2.9981 -1.4538
O O 5.4137 -1.3359 0.2237
C C 5.1712 -0.9028 1.5078
O O 4.3978 -1.4957 2.2596
C C 6.4235 -3.8795 0.8262
H H 7.0203 -2.973 0.915
H H 6.0836 -4.1655 1.8298
H H 7.0565 -4.6899 0.4575
C C 4.6308 -4.9682 -0.5838
H H 3.8054 -4.8225 -1.2771
H H 5.4011 -5.5702 -1.0748
H H 4.2606 -5.5595 0.2628
C C 5.9293 0.3154 1.852
C C 5.8228 0.8075 3.1556
C C 6.7229 0.9769 0.9097
C C 6.485 1.9742 3.5118
H H 5.2139 0.2759 3.8753
C C 7.381 2.1473 1.2636
H H 6.8138 0.5804 -0.0921
C C 7.2521 2.6439 2.56
H H 6.4035 2.3633 4.5183
H H 7.9921 2.6707 0.5396
C C 0.5842 2.4763 -1.4993
C C 0.7466 1.9924 -2.7997
C C 0.2457 3.8195 -1.2935
C C 0.5741 2.8478 -3.8895
H H 1.0139 0.9543 -2.962
C C 0.0733 4.6684 -2.3829
H H 0.1441 4.2134 -0.288
C C 0.2409 4.1842 -3.6818
H H 0.7039 2.4682 -4.8964
H H -0.1791 5.7095 -2.2188
H H 0.1191 4.8508 -4.5277
C C 2.054 2.4673 1.0115
C C 3.0832 3.1711 0.3725
C C 1.92 2.5518 2.3983
C C 3.9588 3.9591 1.1147
H H 3.2009 3.1135 -0.7042
C C 2.7953 3.3524 3.1356
H H 1.1463 2.0195 2.9361
C C 3.8129 4.0565 2.4987
H H 4.7586 4.4949 0.6174
H H 2.6735 3.4173 4.2107
H H 4.5002 4.668 3.0699
O O -5.1667 -3.9403 0.2463
N N -2.599 0.6046 -0.4597
O O -3.0149 -3.539 0.869
C C -1.7866 0.4071 0.6306
C C -4.6643 -1.7868 1.1906
N N -3.5902 -0.8344 0.7949
C C -5.5458 -3.0071 3.2921
N N -3.6876 -0.1509 -0.3686
C C -4.7351 -1.8456 2.7492
H H -5.115 -0.8862 3.1042
H H -3.7194 -1.9538 3.1345
C C -6.9785 -5.2041 4.3021
H H -7.5319 -6.0495 4.6939
C C -5.5968 -5.2874 4.1328
H H -5.0696 -6.1972 4.3961
C C -4.8884 -4.1961 3.6348
H H -3.8125 -4.266 3.5114
C C -6.9309 -2.9323 3.4765
H H -7.4679 -2.0224 3.2367
C C -2.4221 -0.5331 1.4185
H H -2.1199 -0.9761 2.3447
C C -7.642 -4.0227 3.9757
H H -8.7142 -3.9454 4.1138
C C -4.1892 -3.1749 0.7304
C C -4.3907 -5.4239 -1.5352
H H -3.461 -4.8623 -1.6535
H H -4.1996 -6.4622 -1.8202
H H -5.1434 -5.0144 -2.2143
C C -4.8875 -5.375 -0.1024
H H -4.1127 -5.7081 0.5917
C C -6.1968 -6.096 0.1362
H H -6.9765 -5.7068 -0.5239
H H -6.0707 -7.1624 -0.07
H H -6.5209 -5.9784 1.1725
C C -6.0085 -1.4195 0.5175
H H -6.7274 -2.1466 0.9025
H H -5.9147 -1.6369 -0.5472
C C -6.5697 -0.0159 0.6631
C C -7.822 2.5114 0.7636
C C -6.7537 0.7497 -0.4971
C C -7.034 0.5124 1.875
C C -7.6456 1.7664 1.9269
C C -7.3758 1.9947 -0.4523
H H -6.4098 0.3558 -1.4468
H H -6.9552 -0.054 2.7934
H H -8.0029 2.1475 2.877
H H -7.5158 2.5588 -1.3677
H H -8.3116 3.4777 0.8023
Cu Cu -2.4987 1.5808 -2.097
C C -0.6124 1.2446 1.0086
H H -0.2566 0.8925 1.9766
H H -0.9464 2.2758 1.1605
C C 7.852 3.9611 2.8963
F F 8.1528 4.0843 4.2374
F F 9.0091 4.2151 2.1868
F F 6.982 5.0104 2.5974
N N -2.4008 1.07 -4.1121
N N -3.2207 3.312 -2.8161
C C 0.6074 -2.4633 -3.1522
H H 1.6095 -2.8366 -3.3168
C C -0.078 -2.8332 -1.9903
O O -0.5006 1.6207 4.6187
O O 0.6083 -3.5828 -1.0484
C C -1.8294 -0.0139 -4.6964
C C -2.8989 2.0747 -4.874
C C -2.8358 2.0231 -6.2644
H H -3.2132 2.8341 -6.8699
C C -4.1794 4.2473 -4.7981
H H -4.397 4.1852 -5.8544
C C -3.4614 3.2477 -4.1522
C C -2.2555 0.9158 -6.8749
H H -2.202 0.8564 -7.9547
C C -1.7485 -0.1097 -6.089
H H -1.3084 -0.9891 -6.5397
C C -1.3955 -2.411 -1.8043
H H -1.9581 -2.752 -0.947
C C -3.6377 4.3721 -2.0888
C C 0.8357 -3.679 2.7651
H H -0.1661 -4.0788 2.9757
H H 1.529 -4.2382 3.4045
C C -3.7167 2.6333 3.0607
H H -4.7105 2.2364 2.8769
C C 0.0193 -1.5857 -4.0555
C C -2.808 1.8679 3.795
H H -3.1117 0.9038 4.1811
C C -1.264 -1.066 -3.8225
C C -1.9762 -1.5368 -2.7184
H H -2.9937 -1.204 -2.5592
C C -4.6307 5.3394 -4.0599
H H -5.1906 6.1289 -4.5455
C C 0.1043 -3.5406 0.3349
H H -0.2216 -2.5161 0.536
H H -0.7653 -4.195 0.4208
C C 0.8995 -2.195 3.1661
H H 0.1601 -1.6222 2.5882
H H 1.8848 -1.7982 2.8897
C C -1.5243 2.3606 4.0277
C C -3.3229 4.4407 -0.6155
H H -2.89 5.4276 -0.4068
H H -2.5594 3.6976 -0.3785
C C -4.3493 5.4083 -2.7043
H H -4.6736 6.256 -2.1142
C C -3.377 3.8937 2.56
C C 1.2094 -3.9514 1.2922
H H 1.429 -5.0159 1.1557
H H 2.1228 -3.397 1.0514
C C -4.3652 4.6983 1.743
H H -5.3456 4.6583 2.2317
H H -4.0601 5.7516 1.7424
C C -1.1857 3.6452 3.5961
H H -0.1982 4.0307 3.8153
C C -2.1039 4.3956 2.8694
H H -1.8276 5.3901 2.5343
C C 0.6807 -1.9527 4.6701
H H 1.4792 -2.4605 5.2225
H H -0.2582 -2.4238 4.994
C C -0.6872 0.1904 4.8354
H H -1.3513 0.0311 5.6908
H H -1.1707 -0.2348 3.9507
C C -4.5599 4.2387 0.2824
H H -5.4009 4.8062 -0.1339
H H -4.8588 3.1855 0.259
C C 0.6757 -0.4574 5.0529
H H 0.9777 -0.3277 6.0962
H H 1.4157 0.0733 4.4429
H H 0.5822 -1.2648 -4.9256
C C 4.6517 -2.3887 -3.5113
C C 4.4075 -1.1997 -2.8872
H H 5.1605 -0.6816 -2.3055
H H 3.5487 -0.61 -3.1788
H H 3.8907 -2.7713 -4.1886
C C 5.8158 -3.2357 -3.3557
C C 6.9086 -2.8878 -2.5368
C C 5.8502 -4.4679 -4.041
C C 7.9957 -3.7495 -2.4091
H H 6.9229 -1.9353 -2.0208
C C 6.9312 -5.3251 -3.9066
H H 5.0156 -4.7419 -4.6776
C C 8.0068 -4.9684 -3.085
H H 8.8353 -3.4675 -1.785
H H 6.9449 -6.2686 -4.4386
H H 8.8541 -5.6363 -2.9838

#END
